# Supplementary material for: Gene expression in the prefrontal cortex during adolescence: implications for the onset of schizophrenia
Source: BMC Med Genomics. 2009 May 20;2:28. doi: 10.1186/1755-8794-2-28 (PMC2694209; doi:10.1186/1755-8794-2-28)
Supplement: Additional file 1 — Full demographic variables and RNA quality rating. Full demographic details (age, PMI, gender, race, tissue pH) plus RNA integrity number (RIN) are provided for all samples included in the final analysis (i.e. after outlier removal). [file 1755-8794-2-28-S1.xls]

## Sheet: Demographics
Sample no.	Age (yrs, days)	Age (yrs)	Post-mortem Interval (hrs)	Gender	Brain pH	Race	RIN	Cause of death
1	0y 39d	0.11	27	M	6.47	AA	8.9	asphyxia
2	0y 54d	0.15	17	M	6.63	AA	9.5	SIDS
3	0y 56d	0.15	11	M	6.86	C	9.1	congenital heart defect
4	0y 68d	0.19	25	M	6.5	AA	8.6	asphyxia
5	0y 89d	0.24	24	F	6.65	AA	8.9	positional asphyxia
6	0y 92d	0.25	14	F	6.54	AA	9.1	SIDS
7	0y 119d	0.33	22	M	6.54	C	8	bronchoneumonia
8	0y 129d	0.35	27	M	6.66	C	8.2	myocarditis
9	0y 139d	0.38	9	M	6.54	AA	7.5	SIDS
10	0y 141d	0.39	5	M	6.81	AA	9.4	asthma
11	0y 188d	0.52	22	F	6.82	AA	9	SIDS
12	0y 198d	0.54	24	M	6.71	AA	9	accident/asphyxia
13	0y 332d	0.91	18	M	6.87	AA	8.6	SUD
14	1y 211d	1.58	24	F	6.9	C	8.2	myocarditis
15	2y 71d	2.19	27	M	6.64	AA	8.2	asthma
16	2y 75d	2.21	11	F	6.89	AA	8.3	meningitis
17	2y 163d	2.45	22	F	6.74	AA	8.3	no anatomical cause
18	2y 260d	2.71	44	F	6.47	C	7.4	drowning
19	4y 232d	4.64	18	M	6.92	C	7.9	accident
20	4y 313d	4.86	19	M	6.74	AA	9.1	drowning
21	5y 144d	5.39	17	M	6.74	C	8.6	drowning
22	8y	8	20	F	6.78	C	9.3	asphyxia
23	8y	8	5	M	6.76	AA	8.3	cardiac arhythmia
24	11y 198d	11.54	12	F	6.44	C	8.6	asthma
25	12y 154d	12.42	16	M	6.82	C	8.2	drowning
26	12y 353d	12.97	18	F	6.85	C	8.9	accident
27	15y	15	13	M	6.76	AA	6.2	accident
28	16y 250d	16.68	16	F	6.81	C	7.8	multiple injuries
29	17y 17d	17.05	25	M	6.69	C	8.6	drowning
30	17y 251d	17.69	16	M	6.83	AA	7.5	accident
31	17y 300d	17.82	12	M	6.8	C	8.5	accident/asphyxia
32	20yr 50d	20.14	18	M	6.5	AA	9.2	accident
33	21y 341d	21.93	13	M	6.96	C	8.6	MVA
34	22y 185d	22.51	12	F	6.75	C	8.6	MVA
35	22y 334d	22.92	4	M	6.84	AA	9.4	ASCVD
36	23y 228d	23.62	14	F	6.57	AA	9.1	asthma
37	24y 338d	24.93	7	F	6.92	C	9.3	MVA
38	25y 137d	25.38	16	F	6.73	C	9.2	accident
39	35y 363d	35.99	13	M	6.73	C	8.7	coronary artery disease
40	38y 154d	38.42	19	F	null	AA	8.2	HASCVD
41	38y 231d	38.63	8	M	6.37	AA	8.2	ASCVD
42	42y 342d	42.94	18	M	6.49	C	8.2	accident
43	46y 65d	46.18	18	M	6.75	AA	8.1	accident
44	49y 79d	49.22	7	F	6.78	AA	8.9	cirrhosis of liver (no history of alcohol consumption)
