# Supplementary material for: Gene expression in the prefrontal cortex during adolescence: implications for the onset of schizophrenia
Source: BMC Med Genomics. 2009 May 20;2:28. doi: 10.1186/1755-8794-2-28 (PMC2694209; doi:10.1186/1755-8794-2-28)
Supplement: Additional file 2 — Full list of significant probesets. Correlation coefficients, significance levels and gene information are provided for all probesets significantly correlated with a template showing a peak of expression between ages 15 and 25 (see text for details). [file 1755-8794-2-28-S2.xls]

## Sheet: Template1_Spearman_corr_gene_ex
Entrez Gene	psets	Spearman R	p.value	BH_adj_p	Gene Title	Gene Symbol	Chromosomal Location	Entrez Gene	OMIM	Gene Ontology Biological Process
221443	238860_at	0.731402	1.71e-08	0.000934713	chromosome 6 open reading frame 130	C6orf130	chr6p21.1	221443	---	---
26289	222862_s_at	0.695233	1.63e-07	0.0037457	adenylate kinase 5	AK5	chr1p31	26289	608009	6139 // nucleobase, nucleoside, nucleotide and nucleic acid metabolism // inferred from electronic annotation /// 6172 // ADP biosynthesis // traceable author statement /// 6173 // dADP biosynthesis // traceable author statement /// 9220 // pyrimidine ribonucleotide biosynthesis // traceable author statement /// 46034 // ATP metabolism // inferred from electronic annotation
---	240015_at	0.691215	2.06e-07	0.0037457	Transcribed locus, strongly similar to XP_498474.1 PREDICTED: hypothetical protein XP_498474 [Homo sapiens]	---	---	---	---	---
51194	234304_s_at	0.683177	3.22e-07	0.00389599	importin 11	IPO11	chr5q12.1	51194	---	59 // protein import into nucleus, docking // inferred from electronic annotation /// 15031 // protein transport // inferred from electronic annotation /// 6810 // transport // inferred from electronic annotation
9039	209115_at	0.67514	4.99e-07	0.00389599	ubiquitin-activating enzyme E1C (UBA3 homolog, yeast)	UBE1C	chr3p24.3-p13	9039	603172	6508 // proteolysis // traceable author statement /// 6512 // ubiquitin cycle // inferred from electronic annotation /// 7049 // cell cycle // inferred from electronic annotation /// 6464 // protein modification // inferred from electronic annotation /// 6464 // protein modification // traceable author statement
---	217540_at	0.67514	4.99e-07	0.00389599	Transcribed locus	---	---	---	---	---
221443	213322_at	0.671121	6.17e-07	0.00416373	chromosome 6 open reading frame 130	C6orf130	chr6p21.1	221443	---	---
57095	223124_s_at	0.667103	7.62e-07	0.00416373	chromosome 1 open reading frame 128	C1orf128	chr1p36.11	57095	---	---
5137	239218_at	0.667103	7.62e-07	0.00416373	Phosphodiesterase 1C, calmodulin-dependent 70kDa	PDE1C	chr7p15.1-p14.3	5137	602987	7165 // signal transduction // inferred from electronic annotation
64145	226581_at	0.659065	1.15e-06	0.00570658	zinc finger, FYVE domain containing 20	ZFYVE20	chr3p24.3	64145	609511	15031 // protein transport // inferred from electronic annotation /// 16197 // endosome transport // non-traceable author statement /// 6810 // transport // inferred from electronic annotation
122773	1552733_at	0.651028	1.71e-06	0.00594182	kelch domain containing 1	KLHDC1	chr14q22.1	122773	---	---
6731	208801_at	0.651028	1.71e-06	0.00594182	signal recognition particle 72kDa	SRP72	chr4q11	6731	602122	6468 // protein amino acid phosphorylation // traceable author statement /// 7165 // signal transduction // traceable author statement
373156	217751_at	0.645045	2.28e-06	0.00594182	glutathione S-transferase kappa 1	GSTK1	---	373156	---	---
220965	1554547_at	0.64299	2.52e-06	0.00594182	family with sequence similarity 13, member C1	FAM13C1	chr10q21.1	220965	---	---
57478	1558117_s_at	0.64299	2.52e-06	0.00594182	ubiquitin specific peptidase 31	USP31	chr16p12.1	57478	---	6511 // ubiquitin-dependent protein catabolism // inferred from electronic annotation
883	206037_at	0.64299	2.52e-06	0.00594182	cysteine conjugate-beta lyase; cytoplasmic (glutamine transaminase K, kyneurenine aminotransferase)	CCBL1	chr9q34.11	883	600547	6575 // amino acid derivative metabolism // traceable author statement /// 9058 // biosynthesis // inferred from electronic annotation
23136	212681_at	0.64299	2.52e-06	0.00594182	erythrocyte membrane protein band 4.1-like 3	EPB41L3	chr18p11.32	23136	605331	30866 // cortical actin cytoskeleton organization and biogenesis // inferred from electronic annotation
---	213567_at	0.64299	2.52e-06	0.00594182	Clone 23728 mRNA sequence	---	---	---	---	---
29916	220140_s_at	0.638972	3.04e-06	0.00594182	sorting nexin 11	SNX11	chr17q21.32	29916	---	7242 // intracellular signaling cascade // inferred from electronic annotation /// 15031 // protein transport // inferred from electronic annotation /// 6810 // transport // inferred from electronic annotation
81555	224953_at	0.638972	3.04e-06	0.00594182	Yip1 domain family, member 5	YIPF5	chr5q32	81555	---	6888 // ER to Golgi vesicle-mediated transport // inferred from electronic annotation /// 15031 // protein transport // inferred from electronic annotation /// 6810 // transport // inferred from electronic annotation
---	230197_s_at	0.638972	3.04e-06	0.00594182	Transcribed locus, strongly similar to NP_060610.1 hypothetical protein FLJ10565 [Homo sapiens]	---	---	---	---	---
5860	238616_at	0.638972	3.04e-06	0.00594182	Quinoid dihydropteridine reductase	QDPR	chr4p15.31	5860	261630	6520 // amino acid metabolism // traceable author statement /// 6559 // L-phenylalanine catabolism // inferred from electronic annotation /// 6729 // tetrahydrobiopterin biosynthesis // inferred from electronic annotation /// 8152 // metabolism // inferred from electronic annotation /// 51066 // dihydrobiopterin metabolism // traceable author statement
5494	203966_s_at	0.634953	3.67e-06	0.00602494	protein phosphatase 1A (formerly 2C), magnesium-dependent, alpha isoform /// protein phosphatase 1A (formerly 2C), magnesium-dependent, alpha isoform	PPM1A	chr14q23.1	5494	606108	6470 // protein amino acid dephosphorylation // inferred from electronic annotation /// 43123 // positive regulation of I-kappaB kinase/NF-kappaB cascade // inferred from mutant phenotype /// 6470 // protein amino acid dephosphorylation // not recorded
1307	204345_at	0.634953	3.67e-06	0.00602494	collagen, type XVI, alpha 1	COL16A1	chr1p35-p34	1307	120326	6817 // phosphate transport // inferred from electronic annotation /// 7155 // cell adhesion // inferred from electronic annotation /// 7565 // pregnancy // traceable author statement
9330	218343_s_at	0.634953	3.67e-06	0.00602494	general transcription factor IIIC, polypeptide 3, 102kDa	GTF3C3	chr2q33.1	9330	604888	6350 // transcription // inferred from electronic annotation /// 6383 // transcription from RNA polymerase III promoter // traceable author statement
25852	219094_at	0.630957	4.4e-06	0.00602494	armadillo repeat containing 8	ARMC8	chr3q22.3	25852	---	7155 // cell adhesion // inferred from electronic annotation
276 /// 277 /// 278 /// 279 /// 280 /// 647537 /// 648759	208498_s_at	0.630934	4.41e-06	0.00602494	amylase, alpha 1A; salivary /// amylase, alpha 1B; salivary /// amylase, alpha 1C; salivary /// amylase, alpha 2A; pancreatic /// amylase, alpha 2B (pancreatic) /// similar to Pancreatic alpha-amylase precursor (PA) (1,4-alpha-D-glucan glucanohydrolase) /// similar to Salivary alpha-amylase precursor (1,4-alpha-D-glucan glucanohydrolase)	AMY1A /// AMY1B /// AMY1C /// AMY2A /// AMY2B /// LOC647537 /// LOC648759	chr1p21	276 /// 277 /// 278 /// 279 /// 280 /// 647537 /// 648759	104700 /// 104701 /// 104702 /// 104650 /// 104660	5975 // carbohydrate metabolism // inferred from electronic annotation /// 5975 // carbohydrate metabolism // traceable author statement /// 7586 // digestion // traceable author statement /// 5975 // carbohydrate metabolism // non-traceable author statement
51110	218701_at	0.630934	4.41e-06	0.00602494	lactamase, beta 2	LACTB2	chr8p22-q22.3	51110	---	---
56521	223721_s_at	0.630934	4.41e-06	0.00602494	DnaJ (Hsp40) homolog, subfamily C, member 12	DNAJC12	chr10q22.1	56521	606060	6457 // protein folding // inferred from electronic annotation
148534	237515_at	0.630934	4.41e-06	0.00602494	Transmembrane protein 56	TMEM56	chr1p21.3	148534	---	---
11010	204221_x_at	0.626916	5.28e-06	0.00628095	GLI pathogenesis-related 1 (glioma)	GLIPR1	chr12q21.2	11010	602692	---
51528	223215_s_at	0.626916	5.28e-06	0.00628095	chromosome 14 open reading frame 100	C14orf100	chr14q23.1	51528	---	---
54842	225325_at	0.626916	5.28e-06	0.00628095	FLJ20160 protein	FLJ20160	chr2q32.2	54842	---	---
---	235759_at	0.626916	5.28e-06	0.00628095	Transcribed locus, strongly similar to NP_071746.1 EF hand calcium binding protein 1; synaptotagmin interacting protein 1; neuronal calcium binding protein [Homo sapiens]	---	---	---	---	---
51552	200927_s_at	0.622919	6.31e-06	0.00628188	RAB14, member RAS oncogene family	RAB14	chr9q32-q34.11	51552	---	6895 // Golgi to endosome transport // traceable author statement /// 7264 // small GTPase mediated signal transduction // inferred from electronic annotation /// 7264 // small GTPase mediated signal transduction // non-traceable author statement /// 7269 // neurotransmitter secretion // non-traceable author statement /// 15031 // protein transport // inferred from electronic annotation /// 16192…
---	1558279_a_at	0.622897	6.32e-06	0.00628188	CDNA FLJ36555 fis, clone TRACH2008716	---	---	---	---	---
23387	204157_s_at	0.622897	6.32e-06	0.00628188	KIAA0999 protein	KIAA0999	chr11q23.3	23387	---	6468 // protein amino acid phosphorylation // inferred from electronic annotation
1371	204172_at	0.622897	6.32e-06	0.00628188	coproporphyrinogen oxidase	CPOX	chr3q12	1371	121300	6783 // heme biosynthesis // traceable author statement /// 6779 // porphyrin biosynthesis // inferred from electronic annotation /// 6783 // heme biosynthesis // inferred from electronic annotation
23136	206710_s_at	0.622897	6.32e-06	0.00628188	erythrocyte membrane protein band 4.1-like 3	EPB41L3	chr18p11.32	23136	605331	30866 // cortical actin cytoskeleton organization and biogenesis // inferred from electronic annotation
3837	213574_s_at	0.622897	6.32e-06	0.00628188	Karyopherin (importin) beta 1	KPNB1	chr17q21.32	3837	602738	59 // protein import into nucleus, docking // inferred from electronic annotation /// 60 // protein import into nucleus, translocation // traceable author statement /// 6607 // NLS-bearing substrate import into nucleus // traceable author statement /// 15031 // protein transport // inferred from electronic annotation /// 6606 // protein import into nucleus // inferred from direct assay /// 6810 /…
80213	221702_s_at	0.622897	6.32e-06	0.00628188	TM2 domain containing 3 /// TM2 domain containing 3	TM2D3	chr15q26.3	80213	610014	---
55425	226429_at	0.622897	6.32e-06	0.00628188	KIAA1704	KIAA1704	chr13q13-q14	55425	---	---
51076	218970_s_at	0.618922	7.52e-06	0.00643967	cutC copper transporter homolog (E. coli)	CUTC	chr10q24.2	51076	610101	---
1477	202190_at	0.6189	7.53e-06	0.00643967	cleavage stimulation factor, 3' pre-RNA, subunit 1, 50kDa	CSTF1	chr20q13.31	1477	600369	6378 // mRNA polyadenylylation // traceable author statement /// 6379 // mRNA cleavage // traceable author statement /// 6397 // mRNA processing // inferred from electronic annotation /// 6396 // RNA processing // traceable author statement
7769	219603_s_at	0.618878	7.54e-06	0.00643967	zinc finger protein 226	ZNF226	chr19q13.2	7769	---	6350 // transcription // inferred from electronic annotation /// 6355 // regulation of transcription, DNA-dependent // inferred from electronic annotation
1021	224848_at	0.618878	7.54e-06	0.00643967	cyclin-dependent kinase 6	CDK6	chr7q21-q22	1021	603368	74 // regulation of progression through cell cycle // traceable author statement /// 80 // G1 phase of mitotic cell cycle // traceable author statement /// 6468 // protein amino acid phosphorylation // inferred from electronic annotation /// 7049 // cell cycle // inferred from electronic annotation /// 8283 // cell proliferation // traceable author statement /// 51301 // cell division // inferred…
85476	225153_at	0.618878	7.54e-06	0.00643967	G elongation factor, mitochondrial 1	GFM1	chr3q25.1-q26.2	85476	606639 /// 609060	6412 // protein biosynthesis // inferred from electronic annotation /// 6414 // translational elongation // inferred from electronic annotation
167153	225761_at	0.618878	7.54e-06	0.00643967	PAP associated domain containing 4	PAPD4	chr5q14.1	167153	---	---
85012	227279_at	0.618878	7.54e-06	0.00643967	transcription elongation factor A (SII)-like 3	TCEAL3	chrXq22.2	85012	---	6350 // transcription // inferred from electronic annotation /// 6355 // regulation of transcription, DNA-dependent // inferred from electronic annotation
151556	231166_at	0.618878	7.54e-06	0.00643967	G protein-coupled receptor 155	GPR155	chr2q31.1	151556	---	7242 // intracellular signaling cascade // inferred from electronic annotation
4074	200901_s_at	0.61486	8.97e-06	0.00653908	mannose-6-phosphate receptor (cation dependent)	M6PR	chr12p13	4074	154540	6810 // transport // inferred from electronic annotation /// 6898 // receptor mediated endocytosis // traceable author statement /// 8333 // endosome to lysosome transport // traceable author statement /// 15761 // mannose transport // inferred from electronic annotation
4720	201966_at	0.61486	8.97e-06	0.00653908	NADH dehydrogenase (ubiquinone) Fe-S protein 2, 49kDa (NADH-coenzyme Q reductase)	NDUFS2	chr1q23	4720	252010 /// 602985	6118 // electron transport // inferred from electronic annotation /// 6120 // mitochondrial electron transport, NADH to ubiquinone // traceable author statement
9926	202651_at	0.61486	8.97e-06	0.00653908	lysophosphatidylglycerol acyltransferase 1	LPGAT1	chr1p36.13-q42.3	9926	---	8152 // metabolism // inferred from electronic annotation /// 8654 // phospholipid biosynthesis // inferred from electronic annotation
55187	212323_s_at	0.61486	8.97e-06	0.00653908	vacuolar protein sorting 13 homolog D (S. cerevisiae)	VPS13D	chr1p36.22	55187	608877	8104 // protein localization // inferred from electronic annotation
51024	218034_at	0.61486	8.97e-06	0.00653908	fission 1 (mitochondrial outer membrane) homolog (S. cerevisiae)	FIS1	chr7q22.1	51024	609003	266 // mitochondrial fission // inferred from direct assay /// 6915 // apoptosis // inferred from direct assay /// 16559 // peroxisome fission // inferred from direct assay /// 6915 // apoptosis // inferred from electronic annotation
65992	218159_at	0.61486	8.97e-06	0.00653908	chromosome 20 open reading frame 116	C20orf116	chr20p13	65992	---	---
222236	226041_at	0.61486	8.97e-06	0.00653908	N-acyl-phosphatidylethanolamine-hydrolyzing phospholipase D	NAPE-PLD	chr7q22.1	222236	---	---
79745	226425_at	0.61486	8.97e-06	0.00653908	restin-like 2	RSNL2	chr2p23.2	79745	---	---
112609	227226_at	0.61486	8.97e-06	0.00653908	chromosome 6 open reading frame 117	C6orf117	chr6q14.3	112609	---	---
64395 /// 64396	234488_s_at	0.61486	8.97e-06	0.00653908	germ cell-less homolog 1 (Drosophila) /// germ cell-less homolog 1 (Drosophila)-like	GMCL1 /// GMCL1L	chr2p13.3 /// chr5q35.3	64395 /// 64396	---	7283 // spermatogenesis // inferred from electronic annotation /// 30154 // cell differentiation // inferred from electronic annotation /// 7275 // development // inferred from electronic annotation
---	1556205_at	0.610841	1.06e-05	0.00721054	CDNA FLJ37227 fis, clone BRAMY2000277	---	---	---	---	---
6400	202061_s_at	0.610841	1.06e-05	0.00721054	sel-1 suppressor of lin-12-like (C. elegans)	SEL1L	chr14q24.3-q31	6400	602329	7219 // Notch signaling pathway // inferred from electronic annotation
51247	222984_at	0.610841	1.06e-05	0.00721054	poly(A) binding protein interacting protein 2	PAIP2	chr5q31.2	51247	605604	6445 // regulation of translation // inferred from electronic annotation /// 45947 // negative regulation of translational initiation // inferred from direct assay /// 6417 // regulation of protein biosynthesis // inferred from electronic annotation
642730	1557961_s_at	0.606822	1.26e-05	0.00721054	hypothetical protein LOC642730	LOC642730	chr8q21.3	642730	---	---
7163	201691_s_at	0.606822	1.26e-05	0.00721054	tumor protein D52	TPD52	chr8q21	7163	604068	9653 // morphogenesis // traceable author statement /// 30183 // B cell differentiation // inferred from expression pattern /// 46903 // secretion // traceable author statement
5001	204957_at	0.606822	1.26e-05	0.00721054	origin recognition complex, subunit 5-like (yeast)	ORC5L	chr7q22.1	5001	602331	6260 // DNA replication // inferred from electronic annotation /// 6260 // DNA replication // non-traceable author statement /// 6270 // DNA replication initiation // traceable author statement
25940	212333_at	0.606822	1.26e-05	0.00721054	family with sequence similarity 98, member A	FAM98A	chr2p22.3	25940	---	---
23676	219772_s_at	0.606822	1.26e-05	0.00721054	small muscle protein, X-linked	SMPX	chrXp22.1	23676	300226	6941 // striated muscle contraction // traceable author statement
4122	219999_at	0.606822	1.26e-05	0.00721054	mannosidase, alpha, class 2A, member 2	MAN2A2	chr15q26.1	4122	600988	5975 // carbohydrate metabolism // non-traceable author statement /// 6013 // mannose metabolism // inferred from electronic annotation /// 5975 // carbohydrate metabolism // inferred from electronic annotation
51011	222056_s_at	0.606822	1.26e-05	0.00721054	fumarylacetoacetate hydrolase domain containing 2A	FAHD2A	chr2p24.3-p11.2	51011	---	8152 // metabolism // inferred from electronic annotation
286499	231131_at	0.606822	1.26e-05	0.00721054	hypothetical protein FLJ37659	RP1-32F7.2	chrXq21.32	286499	---	---
153222	238476_at	0.606822	1.26e-05	0.00721054	adult retina protein	LOC153222	chr5q35.2	153222	---	6355 // regulation of transcription, DNA-dependent // inferred from electronic annotation
56899	240292_x_at	0.606822	1.26e-05	0.00721054	ankyrin repeat and sterile alpha motif domain containing 1B	ANKS1B	chr12q23.1	56899	607815	---
---	227731_at	0.602825	1.49e-05	0.00721054	CDNA FLJ11631 fis, clone HEMBA1004267	---	---	---	---	---
8871	1555009_a_at	0.602804	1.49e-05	0.00721054	synaptojanin 2	SYNJ2	chr6q25.3	8871	609410	---
25801	203765_at	0.602804	1.49e-05	0.00721054	grancalcin, EF-hand calcium binding protein /// grancalcin, EF-hand calcium binding protein	GCA	chr2q24.2	25801	607030	6944 // membrane fusion // traceable author statement
23291	209455_at	0.602804	1.49e-05	0.00721054	F-box and WD-40 domain protein 11	FBXW11	chr5q35.1	23291	605651	16055 // Wnt receptor signaling pathway // inferred from electronic annotation /// 16567 // protein ubiquitination // non-traceable author statement /// 6512 // ubiquitin cycle // inferred from electronic annotation
11019	214045_at	0.602804	1.49e-05	0.00721054	lipoic acid synthetase	LIAS	chr4p14	11019	607031	9107 // lipoate biosynthesis // inferred from electronic annotation
11010	214085_x_at	0.602804	1.49e-05	0.00721054	GLI pathogenesis-related 1 (glioma)	GLIPR1	chr12q21.2	11010	602692	---
60487	218877_s_at	0.602804	1.49e-05	0.00721054	chromosome 6 open reading frame 75	C6orf75	chr6q11.1-q22.33	60487	---	6306 // DNA methylation // inferred from electronic annotation
84698	224370_s_at	0.602804	1.49e-05	0.00721054	calcyphosine 2 /// calcyphosine 2	CAPS2	chr12q21.1	84698	607724	---
81790	226104_at	0.602804	1.49e-05	0.00721054	ring finger protein 170	RNF170	chr8p11.21	81790	---	---
11010	226142_at	0.602804	1.49e-05	0.00721054	GLI pathogenesis-related 1 (glioma)	GLIPR1	chr12q21.2	11010	602692	---
253260	226310_at	0.602804	1.49e-05	0.00721054	rapamycin-insensitive companion of mTOR	RICTOR	chr5p13.1	253260	609022	---
90693	228087_at	0.602804	1.49e-05	0.00721054	coiled-coil domain containing 126	CCDC126	chr7p15.3	90693	---	---
51735	230078_at	0.602804	1.49e-05	0.00721054	Rap guanine nucleotide exchange factor (GEF) 6	RAPGEF6	chr5q31.1	51735	---	7165 // signal transduction // inferred from electronic annotation /// 7265 // Ras protein signal transduction // inferred from sequence or structural similarity /// 7265 // Ras protein signal transduction // non-traceable author statement /// 43087 // regulation of GTPase activity // non-traceable author statement /// 51056 // regulation of small GTPase mediated signal transduction // inferred f…
222236	242635_s_at	0.602804	1.49e-05	0.00721054	N-acyl-phosphatidylethanolamine-hydrolyzing phospholipase D	NAPE-PLD	chr7q22.1	222236	---	---
1149 /// 2678	221295_at	0.598806	1.76e-05	0.00768504	cell death-inducing DFFA-like effector a /// gamma-glutamyltransferase 1	CIDEA /// GGT1	chr18p11.21|18 /// chr22q11.23	1149 /// 2678	604440 /// 231950	6309 // DNA fragmentation during apoptosis // traceable author statement /// 6915 // apoptosis // inferred from electronic annotation /// 8630 // DNA damage response, signal transduction resulting in induction of apoptosis // traceable author statement /// 6520 // amino acid metabolism // traceable author statement /// 6750 // glutathione biosynthesis // inferred from electronic annotation /// 39…
4528	203095_at	0.598785	1.76e-05	0.00768504	mitochondrial translational initiation factor 2	MTIF2	chr2p14-p16	4528	603766	6412 // protein biosynthesis // inferred from electronic annotation /// 6446 // regulation of translational initiation // traceable author statement /// 6413 // translational initiation // inferred from electronic annotation
9829	204720_s_at	0.598785	1.76e-05	0.00768504	DnaJ (Hsp40) homolog, subfamily C, member 6	DNAJC6	chr1pter-q31.3	9829	608375	6457 // protein folding // inferred from electronic annotation /// 6470 // protein amino acid dephosphorylation // inferred from electronic annotation
9364	209084_s_at	0.598785	1.76e-05	0.00768504	RAB28, member RAS oncogene family	RAB28	chr4p15.33	9364	---	7264 // small GTPase mediated signal transduction // inferred from electronic annotation /// 6260 // DNA replication // inferred from electronic annotation /// 6350 // transcription // inferred from electronic annotation /// 6355 // regulation of transcription, DNA-dependent // inferred from electronic annotation /// 6261 // DNA-dependent DNA replication // traceable author statement /// 7004 // …
25821	218716_x_at	0.598785	1.76e-05	0.00768504	mitochondrial translation optimization 1 homolog (S. cerevisiae)	MTO1	chr6q13	25821	---	6118 // electron transport // inferred from electronic annotation /// 8033 // tRNA processing // inferred from electronic annotation
55425	223606_x_at	0.598785	1.76e-05	0.00768504	KIAA1704	KIAA1704	chr13q13-q14	55425	---	---
1073	224352_s_at	0.598785	1.76e-05	0.00768504	cofilin 2 (muscle) /// cofilin 2 (muscle)	CFL2	chr14q12	1073	601443	---
84181	225026_at	0.598785	1.76e-05	0.00768504	chromodomain helicase DNA binding protein 6	CHD6	chr20q12	84181	---	6333 // chromatin assembly or disassembly // inferred from electronic annotation /// 6350 // transcription // inferred from electronic annotation /// 6355 // regulation of transcription, DNA-dependent // inferred from electronic annotation /// 16568 // chromatin modification // inferred from electronic annotation /// 6338 // chromatin remodeling // non-traceable author statement /// 6355 // regul…
---	229850_at	0.598785	1.76e-05	0.00768504	Full length insert cDNA clone YX81F03	---	---	---	---	---
339229	50374_at	0.598785	1.76e-05	0.00768504	hypothetical protein LOC339229	LOC339229	chr17q25.3	339229	---	---
7314	200633_at	0.594766	2.07e-05	0.00818896	ubiquitin B /// ubiquitin B	UBB	chr17p12-p11.2	7314	191339	6464 // protein modification // inferred from electronic annotation /// 16567 // protein ubiquitination // inferred from direct assay /// 45941 // positive regulation of transcription // inferred from direct assay /// 7049 // cell cycle // traceable author statement /// 7411 // axon guidance // traceable author statement /// 30433 // ER-associated protein catabolism // traceable author statement …
8539	201687_s_at	0.594766	2.07e-05	0.00818896	apoptosis inhibitor 5	API5	chr11p12-q12	8539	609774	6810 // transport // inferred from electronic annotation /// 6915 // apoptosis // inferred from electronic annotation /// 6916 // anti-apoptosis // inferred from mutant phenotype /// 6916 // anti-apoptosis // non-traceable author statement
27347	202786_at	0.594766	2.07e-05	0.00818896	serine threonine kinase 39 (STE20/SPS1 homolog, yeast)	STK39	chr2q24.3	27347	607648	6468 // protein amino acid phosphorylation // inferred from electronic annotation /// 6468 // protein amino acid phosphorylation // non-traceable author statement /// 6950 // response to stress // non-traceable author statement
5291	212688_at	0.594766	2.07e-05	0.00818896	phosphoinositide-3-kinase, catalytic, beta polypeptide	PIK3CB	chr3q22.3	5291	602925	74 // regulation of progression through cell cycle // traceable author statement /// 187 // activation of MAPK activity // traceable author statement /// 6935 // chemotaxis // traceable author statement /// 7165 // signal transduction // non-traceable author statement /// 7186 // G-protein coupled receptor protein signaling pathway // traceable author statement /// 7165 // signal transduction // …
55213	218352_at	0.594766	2.07e-05	0.00818896	regulator of chromosome condensation (RCC1) and BTB (POZ) domain containing protein 1	RCBTB1	chr13q14	55213	607867	6350 // transcription // inferred from electronic annotation /// 6355 // regulation of transcription, DNA-dependent // inferred from electronic annotation /// 7049 // cell cycle // inferred from electronic annotation /// 16568 // chromatin modification // inferred from electronic annotation
64395	218458_at	0.594766	2.07e-05	0.00818896	germ cell-less homolog 1 (Drosophila)	GMCL1	chr2p13.3	64395	---	7283 // spermatogenesis // inferred from electronic annotation /// 30154 // cell differentiation // inferred from electronic annotation /// 7275 // development // inferred from electronic annotation
8871	240257_at	0.594766	2.07e-05	0.00818896	synaptojanin 2	SYNJ2	chr6q25.3	8871	609410	---
10513	202630_at	0.590768	2.42e-05	0.00829085	amyloid beta precursor protein (cytoplasmic tail) binding protein 2	APPBP2	chr17q21-q23	10513	605324	6886 // intracellular protein transport // traceable author statement /// 6810 // transport // inferred from electronic annotation /// 15031 // protein transport // inferred from electronic annotation
90423	1552286_at	0.590747	2.43e-05	0.00829085	ATPase, H+ transporting, lysosomal 31kDa, V1 subunit E2	ATP6V1E2	chr2p21	90423	---	15986 // ATP synthesis coupled proton transport // inferred from electronic annotation
2017	201059_at	0.590747	2.43e-05	0.00829085	cortactin	CTTN	chr11q13	2017	164765	---
56941	201677_at	0.590747	2.43e-05	0.00829085	Chromosome 3 open reading frame 37	C3orf37	chr3q21.3	56941	---	---
2908	201866_s_at	0.590747	2.43e-05	0.00829085	nuclear receptor subfamily 3, group C, member 1 (glucocorticoid receptor)	NR3C1	chr5q31.3	2908	138040	6355 // regulation of transcription, DNA-dependent // inferred from electronic annotation /// 6366 // transcription from RNA polymerase II promoter // traceable author statement /// 6954 // inflammatory response // not recorded /// 7165 // signal transduction // traceable author statement /// 7530 // sex determination // inferred from electronic annotation /// 6350 // transcription // inferred fr…
1602	205471_s_at	0.590747	2.43e-05	0.00829085	dachshund homolog 1 (Drosophila)	DACH1	chr13q22	1602	603803	6350 // transcription // inferred from electronic annotation /// 6355 // regulation of transcription, DNA-dependent // inferred from electronic annotation /// 7275 // development // inferred from electronic annotation /// 7456 // eye development (sensu Endopterygota) // traceable author statement /// 6813 // potassium ion transport // inferred from electronic annotation /// 42309 // homoiothermy …
10026	209707_at	0.590747	2.43e-05	0.00829085	phosphatidylinositol glycan anchor biosynthesis, class K	PIGK	chr1p31.1	10026	605087	6467 // protein thiol-disulfide exchange // traceable author statement /// 6508 // proteolysis // inferred from electronic annotation /// 16255 // attachment of GPI anchor to protein // traceable author statement /// 6506 // GPI anchor biosynthesis // inferred from electronic annotation
23582	223084_s_at	0.590747	2.43e-05	0.00829085	cyclin D-type binding-protein 1	CCNDBP1	chr15q14-q15	23582	607089	---
1783	224616_at	0.590747	2.43e-05	0.00829085	dynein, cytoplasmic 1, light intermediate chain 2	DYNC1LI2	chr16q22.1	1783	---	6118 // electron transport // inferred from electronic annotation
123811	225087_at	0.590747	2.43e-05	0.00829085	chromosome 16 open reading frame 63	C16orf63	chr16p13.11	123811	---	---
135112	225344_at	0.590747	2.43e-05	0.00829085	nuclear receptor coactivator 7	NCOA7	chr6q22.31-q22.32	135112	609752	6350 // transcription // inferred from electronic annotation /// 6355 // regulation of transcription, DNA-dependent // inferred from electronic annotation /// 16998 // cell wall catabolism // inferred from electronic annotation
221477	225729_at	0.590747	2.43e-05	0.00829085	chromosome 6 open reading frame 89	C6orf89	chr6p21.2	221477	---	---
36	226030_at	0.590747	2.43e-05	0.00829085	acyl-Coenzyme A dehydrogenase, short/branched chain	ACADSB	chr10q26.13	36	600301 /// 610006	6118 // electron transport // inferred from electronic annotation /// 6629 // lipid metabolism // inferred from electronic annotation /// 6631 // fatty acid metabolism // traceable author statement /// 8152 // metabolism // inferred from electronic annotation /// 6631 // fatty acid metabolism // inferred from electronic annotation /// 6091 // generation of precursor metabolites and energy // not …
440574	228096_at	0.590747	2.43e-05	0.00829085	chromosome 1 open reading frame 151	C1orf151	chr1p36.13	440574	---	6412 // protein biosynthesis // inferred from electronic annotation
222236	242229_at	0.590747	2.43e-05	0.00829085	N-acyl-phosphatidylethanolamine-hydrolyzing phospholipase D	NAPE-PLD	chr7q22.1	222236	---	---
6117	201529_s_at	0.586729	2.84e-05	0.00903397	replication protein A1, 70kDa	RPA1	chr17p13.3	6117	179835	6261 // DNA-dependent DNA replication // traceable author statement /// 6281 // DNA repair // traceable author statement /// 6310 // DNA recombination // traceable author statement /// 6260 // DNA replication // inferred from electronic annotation
5532	209817_at	0.586729	2.84e-05	0.00903397	protein phosphatase 3 (formerly 2B), catalytic subunit, beta isoform (calcineurin A beta)	PPP3CB	chr10q21-q22	5532	114106	74 // regulation of progression through cell cycle // non-traceable author statement /// 6351 // transcription, DNA-dependent // not recorded /// 6470 // protein amino acid dephosphorylation // not recorded /// 7165 // signal transduction // non-traceable author statement /// 6812 // cation transport // inferred from electronic annotation
5464	217848_s_at	0.586729	2.84e-05	0.00903397	pyrophosphatase (inorganic) 1	PPA1	chr10q11.1-q24	5464	179030	6796 // phosphate metabolism // inferred from electronic annotation /// 6796 // phosphate metabolism // traceable author statement
54842	219858_s_at	0.586729	2.84e-05	0.00903397	FLJ20160 protein	FLJ20160	chr2q32.2	54842	---	---
55246	222525_s_at	0.586729	2.84e-05	0.00903397	coiled-coil domain containing 25	CCDC25	chr8p21.1	55246	---	---
23731	223008_s_at	0.586729	2.84e-05	0.00903397	chromosome 9 open reading frame 5	C9orf5	chr9q31	23731	---	---
55973	225677_at	0.586729	2.84e-05	0.00903397	B-cell receptor-associated protein 29	BCAP29	chr7q22-q31	55973	---	6886 // intracellular protein transport // inferred from electronic annotation /// 6888 // ER to Golgi vesicle-mediated transport // inferred from electronic annotation /// 6915 // apoptosis // inferred from electronic annotation /// 6810 // transport // inferred from electronic annotation /// 15031 // protein transport // inferred from electronic annotation
6558	225835_at	0.586729	2.84e-05	0.00903397	solute carrier family 12 (sodium/potassium/chloride transporters), member 2	SLC12A2	chr5q23.3	6558	600840	6811 // ion transport // inferred from electronic annotation /// 6813 // potassium ion transport // inferred from electronic annotation /// 6814 // sodium ion transport // inferred from electronic annotation /// 6821 // chloride transport // inferred from electronic annotation /// 6810 // transport // inferred from electronic annotation /// 8152 // metabolism // inferred from electronic annotatio…
25778	214663_at	0.58474	3.07e-05	0.00917325	receptor interacting protein kinase 5	RIPK5	chr1q32.1	25778	---	6468 // protein amino acid phosphorylation // inferred from electronic annotation
642398	242577_at	0.582731	3.32e-05	0.00917325	hypothetical protein LOC642398	LOC642398	---	642398	---	---
55314	1562608_at	0.58271	3.32e-05	0.00917325	Transmembrane protein 144	TMEM144	chr4q32.1	55314	---	---
7163	201688_s_at	0.58271	3.32e-05	0.00917325	tumor protein D52	TPD52	chr8q21	7163	604068	9653 // morphogenesis // traceable author statement /// 30183 // B cell differentiation // inferred from expression pattern /// 46903 // secretion // traceable author statement
7163	201689_s_at	0.58271	3.32e-05	0.00917325	tumor protein D52	TPD52	chr8q21	7163	604068	9653 // morphogenesis // traceable author statement /// 30183 // B cell differentiation // inferred from expression pattern /// 46903 // secretion // traceable author statement
4122	202032_s_at	0.58271	3.32e-05	0.00917325	mannosidase, alpha, class 2A, member 2	MAN2A2	chr15q26.1	4122	600988	5975 // carbohydrate metabolism // non-traceable author statement /// 6013 // mannose metabolism // inferred from electronic annotation /// 5975 // carbohydrate metabolism // inferred from electronic annotation
23017	203619_s_at	0.58271	3.32e-05	0.00917325	Fas apoptotic inhibitory molecule 2	FAIM2	chr12q13	23017	604306	6915 // apoptosis // inferred from electronic annotation /// 6916 // anti-apoptosis // non-traceable author statement
8777	205079_s_at	0.58271	3.32e-05	0.00917325	multiple PDZ domain protein	MPDZ	chr9p24-p22	8777	603785	---
9748	206875_s_at	0.58271	3.32e-05	0.00917325	STE20-like kinase (yeast)	SLK	chr10q25.1	9748	---	6289 // nucleotide-excision repair // inferred from electronic annotation /// 6468 // protein amino acid phosphorylation // inferred from electronic annotation /// 6915 // apoptosis // inferred from electronic annotation
79068	209702_at	0.58271	3.32e-05	0.00917325	fatso	FTO	chr16q12.2	79068	---	---
10618	212043_at	0.58271	3.32e-05	0.00917325	trans-golgi network protein 2	TGOLN2	chr2p11.2	10618	603062	---
30849	212740_at	0.58271	3.32e-05	0.00917325	phosphoinositide-3-kinase, regulatory subunit 4, p150	PIK3R4	chr3q22.1	30849	602610	6468 // protein amino acid phosphorylation // non-traceable author statement /// 6468 // protein amino acid phosphorylation // inferred from electronic annotation
283755	215847_at	0.58271	3.32e-05	0.00917325	hypothetical protein LOC283755	LOC283755	chr15q11.2	283755	---	---
5137	216869_at	0.58271	3.32e-05	0.00917325	phosphodiesterase 1C, calmodulin-dependent 70kDa	PDE1C	chr7p15.1-p14.3	5137	602987	7165 // signal transduction // inferred from electronic annotation
7112	224944_at	0.58271	3.32e-05	0.00917325	thymopoietin	TMPO	chr12q22	7112	188380	---
9185	242571_at	0.58271	3.32e-05	0.00917325	RALBP1 associated Eps domain containing 2	REPS2	chrXp22.2	9185	300317	6461 // protein complex assembly // traceable author statement /// 7173 // epidermal growth factor receptor signaling pathway // traceable author statement
---	243606_at	0.58271	3.32e-05	0.00917325	Transcribed locus	---	---	---	---	---
80254	219242_at	0.578712	3.87e-05	0.00954393	centrosomal protein 63kDa	CEP63	chr3q22.1-q22.2	80254	---	---
9512	201682_at	0.578691	3.88e-05	0.00954393	peptidase (mitochondrial processing) beta	PMPCB	chr7q22.1	9512	603131	6508 // proteolysis // inferred from electronic annotation
10277	202316_x_at	0.578691	3.88e-05	0.00954393	ubiquitination factor E4B (UFD2 homolog, yeast)	UBE4B	chr1p36.3	10277	---	6457 // protein folding // inferred from sequence or structural similarity /// 6915 // apoptosis // inferred from direct assay /// 9411 // response to UV // inferred from direct assay /// 42787 // protein ubiquitination during ubiquitin-dependent protein catabolism // traceable author statement /// 6512 // ubiquitin cycle // inferred from electronic annotation /// 16567 // protein ubiquitination …
10363	218152_at	0.578691	3.88e-05	0.00954393	high-mobility group 20A	HMG20A	chr15q24	10363	605534	6350 // transcription // inferred from electronic annotation /// 6355 // regulation of transcription, DNA-dependent // non-traceable author statement /// 16568 // chromatin modification // inferred from electronic annotation /// 6355 // regulation of transcription, DNA-dependent // inferred from electronic annotation /// 6325 // establishment and/or maintenance of chromatin architecture // non-tr…
8291	218660_at	0.578691	3.88e-05	0.00954393	dysferlin, limb girdle muscular dystrophy 2B (autosomal recessive)	DYSF	chr2p13.3-p13.1	8291	253601 /// 254130 /// 603009 /// 606768	6936 // muscle contraction // traceable author statement
79929	221713_s_at	0.578691	3.88e-05	0.00954393	MAP6 domain containing 1 /// MAP6 domain containing 1	MAP6D1	chr3q27.1	79929	---	---
113444	225404_at	0.578691	3.88e-05	0.00954393	chromosome 1 open reading frame 212	C1orf212	chr1p34.3	113444	---	---
11101	225497_at	0.578691	3.88e-05	0.00954393	arginyltransferase 1	ATE1	chr10q26.13	11101	607103	6512 // ubiquitin cycle // inferred from electronic annotation /// 16598 // protein arginylation // non-traceable author statement /// 42176 // regulation of protein catabolism // inferred from electronic annotation /// 16598 // protein arginylation // inferred from electronic annotation
59338	226247_at	0.578691	3.88e-05	0.00954393	pleckstrin homology domain containing, family A (phosphoinositide binding specific) member 1	PLEKHA1	chr10q26.13	59338	603075 /// 607772	---
401548	226249_at	0.578691	3.88e-05	0.00954393	sorting nexin family member 30	SNX30	chr9q32	401548	---	7242 // intracellular signaling cascade // inferred from electronic annotation
64965	226749_at	0.578691	3.88e-05	0.00954393	mitochondrial ribosomal protein S9	MRPS9	chr2q12.1	64965	---	6412 // protein biosynthesis // inferred from electronic annotation /// 42769 // DNA damage response, detection of DNA damage // non-traceable author statement /// 43043 // peptide biosynthesis // Unknown
9185	227425_at	0.578691	3.88e-05	0.00954393	RALBP1 associated Eps domain containing 2	REPS2	chrXp22.2	9185	300317	6461 // protein complex assembly // traceable author statement /// 7173 // epidermal growth factor receptor signaling pathway // traceable author statement
---	228900_at	0.578691	3.88e-05	0.00954393	Transcribed locus, weakly similar to XP_498452.1 PREDICTED: hypothetical protein XP_498452 [Homo sapiens]	---	---	---	---	---
138639	229517_at	0.578691	3.88e-05	0.00954393	protein tyrosine phosphatase domain containing 1	PTPDC1	chr9q22.32	138639	---	6470 // protein amino acid dephosphorylation // inferred from electronic annotation
4124	235103_at	0.578691	3.88e-05	0.00954393	Mannosidase, alpha, class 2A, member 1	MAN2A1	chr5q21-q22	4124	154582	5975 // carbohydrate metabolism // inferred from electronic annotation /// 6013 // mannose metabolism // inferred from electronic annotation /// 9101 // glycoprotein biosynthesis // not recorded
---	242358_at	0.578691	3.88e-05	0.00954393	Homo sapiens, clone IMAGE:3632683, mRNA	---	---	---	---	---
9897	201985_at	0.574673	4.51e-05	0.0100677	KIAA0196	KIAA0196	chr8p22	9897	---	6825 // copper ion transport // inferred from electronic annotation
10314	202020_s_at	0.574673	4.51e-05	0.0100677	LanC lantibiotic synthetase component C-like 1 (bacterial)	LANCL1	chr2q33-q35	10314	604155	7186 // G-protein coupled receptor protein signaling pathway // traceable author statement
4552	203200_s_at	0.574673	4.51e-05	0.0100677	5-methyltetrahydrofolate-homocysteine methyltransferase reductase	MTRR	chr5p15.3-p15.2	4552	236270 /// 601634 /// 602568	6118 // electron transport // traceable author statement /// 8652 // amino acid biosynthesis // inferred from electronic annotation /// 9086 // methionine biosynthesis // inferred from electronic annotation /// 6118 // electron transport // inferred from electronic annotation /// 6555 // methionine metabolism // traceable author statement
88	203862_s_at	0.574673	4.51e-05	0.0100677	actinin, alpha 2	ACTN2	chr1q42-q43	88	102573	7155 // cell adhesion // traceable author statement /// 30035 // microspike biogenesis // inferred from direct assay /// 42981 // regulation of apoptosis // non-traceable author statement /// 48041 // focal adhesion formation // inferred from mutant phenotype /// 51289 // protein homotetramerization // inferred from direct assay
5877	204478_s_at	0.574673	4.51e-05	0.0100677	RAB interacting factor	RABIF	chr1q32-q41	5877	603417	6944 // membrane fusion // traceable author statement /// 7264 // small GTPase mediated signal transduction // inferred from electronic annotation /// 15031 // protein transport // inferred from electronic annotation /// 6810 // transport // inferred from electronic annotation
6900	206970_at	0.574673	4.51e-05	0.0100677	contactin 2 (axonal)	CNTN2	chr1q32.1	6900	190197	7155 // cell adhesion // non-traceable author statement /// 7155 // cell adhesion // inferred from electronic annotation
23116	213304_at	0.574673	4.51e-05	0.0100677	KIAA0423	KIAA0423	chr14q21.3	23116	---	---
26750	218909_at	0.574673	4.51e-05	0.0100677	ribosomal protein S6 kinase, 52kDa, polypeptide 1	RPS6KC1	chr1q41	26750	---	6468 // protein amino acid phosphorylation // inferred from electronic annotation /// 7242 // intracellular signaling cascade // inferred from electronic annotation
55686	219648_at	0.574673	4.51e-05	0.0100677	dilute suppressor	DSU	chr2q35	55686	609207	---
51110	222714_s_at	0.574673	4.51e-05	0.0100677	lactamase, beta 2	LACTB2	chr8p22-q22.3	51110	---	---
90843	224819_at	0.574673	4.51e-05	0.0100677	transcription elongation factor A (SII)-like 8	TCEAL8	chrXq22.1	90843	---	6350 // transcription // inferred from electronic annotation /// 6355 // regulation of transcription, DNA-dependent // inferred from electronic annotation
---	225426_at	0.574673	4.51e-05	0.0100677	---	---	---	---	---	---
203411	226760_at	0.574673	4.51e-05	0.0100677	hypothetical protein LOC203411	LOC203411	chrXp22.13	203411	---	---
57453	232059_at	0.574673	4.51e-05	0.0100677	Down syndrome cell adhesion molecule like 1	DSCAML1	---	57453	---	1709 // cell fate determination // non-traceable author statement /// 7155 // cell adhesion // inferred from electronic annotation /// 7409 // axonogenesis // non-traceable author statement /// 7420 // brain development // inferred from direct assay /// 9953 // dorsal/ventral pattern formation // non-traceable author statement /// 48704 // embryonic skeletal morphogenesis // inferred from direct …
203190	238061_at	0.574673	4.51e-05	0.0100677	leucine-rich repeat LGI family, member 3	LGI3	chr8p21.3	203190	608302	---
83737	239101_at	0.574673	4.51e-05	0.0100677	itchy homolog E3 ubiquitin protein ligase (mouse)	ITCH	chr20q11.22-q11.23	83737	606409	1558 // regulation of cell growth // non-traceable author statement /// 6511 // ubiquitin-dependent protein catabolism // non-traceable author statement /// 6954 // inflammatory response // non-traceable author statement /// 45449 // regulation of transcription // inferred from electronic annotation /// 46718 // entry of virus into host cell // traceable author statement /// 6464 // protein modif…
---	239135_at	0.574673	4.51e-05	0.0100677	Transcribed locus	---	---	---	---	---
51507	217737_x_at	0.570674	5.24e-05	0.0101627	chromosome 20 open reading frame 43	C20orf43	chr20q13.31	51507	---	---
387357	1558971_at	0.570654	5.24e-05	0.0101627	chromosome 6 open reading frame 190	C6orf190	chr6q22.33	387357	---	---
---	1568878_at	0.570654	5.24e-05	0.0101627	Homo sapiens, clone IMAGE:5556045, mRNA	---	---	---	---	---
5358	201215_at	0.570654	5.24e-05	0.0101627	plastin 3 (T isoform)	PLS3	chrXq23	5358	300131	---
5058 /// 8615	201832_s_at	0.570654	5.24e-05	0.0101627	p21/Cdc42/Rac1-activated kinase 1 (STE20 homolog, yeast) /// vesicle docking protein p115	PAK1 /// VDP	chr11q13-q14 /// chr4q21.1	5058 /// 8615	602590 /// 603344	6468 // protein amino acid phosphorylation // traceable author statement /// 6915 // apoptosis // inferred from electronic annotation /// 7254 // JNK cascade // traceable author statement /// 6886 // intracellular protein transport // inferred from electronic annotation /// 6888 // ER to Golgi vesicle-mediated transport // inferred from electronic annotation /// 6904 // vesicle docking during exo…
10845	204809_at	0.570654	5.24e-05	0.0101627	ClpX caseinolytic peptidase X homolog (E. coli)	CLPX	chr15q22.2-q22.3	10845	---	6457 // protein folding // traceable author statement /// 15031 // protein transport // inferred from electronic annotation /// 6457 // protein folding // inferred from electronic annotation /// 6810 // transport // inferred from electronic annotation
116984	213618_at	0.570654	5.24e-05	0.0101627	centaurin, delta 1	CENTD1	chr4p14	116984	606645	7165 // signal transduction // inferred from electronic annotation /// 43087 // regulation of GTPase activity // inferred from electronic annotation
57380	218538_s_at	0.570654	5.24e-05	0.0101627	MRS2-like, magnesium homeostasis factor (S. cerevisiae)	MRS2L	chr6p22.3-p22.1	57380	---	6811 // ion transport // inferred from electronic annotation /// 30001 // metal ion transport // inferred from electronic annotation /// 45449 // regulation of transcription // inferred from electronic annotation /// 6810 // transport // inferred from electronic annotation
29071	219283_at	0.570654	5.24e-05	0.0101627	C1GALT1-specific chaperone 1	C1GALT1C1	chrXq24	29071	300611	---
55857	219961_s_at	0.570654	5.24e-05	0.0101627	chromosome 20 open reading frame 19	C20orf19	chr20pter-q11.23	55857	---	---
55862	223087_at	0.570654	5.24e-05	0.0101627	enoyl Coenzyme A hydratase domain containing 1	ECHDC1	chr6q22.33	55862	---	8152 // metabolism // inferred from electronic annotation
51527	223239_at	0.570654	5.24e-05	0.0101627	chromosome 14 open reading frame 129	C14orf129	chr14q32.2	51527	---	---
6301	231894_at	0.570654	5.24e-05	0.0101627	Seryl-tRNA synthetase	SARS	chr1p13.3-p13.1	6301	607529	6412 // protein biosynthesis // traceable author statement /// 6434 // seryl-tRNA aminoacylation // inferred from electronic annotation /// 8033 // tRNA processing // traceable author statement /// 6412 // protein biosynthesis // inferred from electronic annotation /// 6418 // tRNA aminoacylation for protein translation // inferred from electronic annotation
92014	238574_at	0.570654	5.24e-05	0.0101627	Mitochondrial carrier triple repeat 1	MCART1	chr9p13.3-p12	92014	---	6810 // transport // inferred from electronic annotation
64395	239355_at	0.570654	5.24e-05	0.0101627	Germ cell-less homolog 1 (Drosophila)	GMCL1	chr2p13.3	64395	---	7283 // spermatogenesis // inferred from electronic annotation /// 30154 // cell differentiation // inferred from electronic annotation /// 7275 // development // inferred from electronic annotation
---	239857_at	0.570654	5.24e-05	0.0101627	Transcribed locus	---	---	---	---	---
---	241421_at	0.570654	5.24e-05	0.0101627	Transcribed locus	---	---	---	---	---
4507	231984_at	0.568685	5.64e-05	0.0106859	methylthioadenosine phosphorylase	MTAP	chr9p21	4507	156540	6139 // nucleobase, nucleoside, nucleotide and nucleic acid metabolism // traceable author statement
25852	1555279_at	0.566635	6.08e-05	0.0106859	armadillo repeat containing 8	ARMC8	chr3q22.3	25852	---	7155 // cell adhesion // inferred from electronic annotation
25852	1555281_x_at	0.566635	6.08e-05	0.0106859	armadillo repeat containing 8	ARMC8	chr3q22.3	25852	---	7155 // cell adhesion // inferred from electronic annotation
10550	200761_s_at	0.566635	6.08e-05	0.0106859	ADP-ribosylation-like factor 6 interacting protein 5	ARL6IP5	chr3p14	10550	605709	15813 // L-glutamate transport // inferred from sequence or structural similarity
11010	204222_s_at	0.566635	6.08e-05	0.0106859	GLI pathogenesis-related 1 (glioma)	GLIPR1	chr12q21.2	11010	602692	---
10450	210502_s_at	0.566635	6.08e-05	0.0106859	peptidylprolyl isomerase E (cyclophilin E)	PPIE	chr1p32	10450	602435	6457 // protein folding // inferred from electronic annotation /// 45449 // regulation of transcription // inferred from mutant phenotype
23136	211776_s_at	0.566635	6.08e-05	0.0106859	erythrocyte membrane protein band 4.1-like 3 /// erythrocyte membrane protein band 4.1-like 3	EPB41L3	chr18p11.32	23136	605331	30866 // cortical actin cytoskeleton organization and biogenesis // inferred from electronic annotation
6125	213689_x_at	0.566635	6.08e-05	0.0106859	Ribosomal protein L5	RPL5	chr1p22.1	6125	603634	6412 // protein biosynthesis // inferred from electronic annotation /// 6412 // protein biosynthesis // traceable author statement
4705	217860_at	0.566635	6.08e-05	0.0106859	NADH dehydrogenase (ubiquinone) 1 alpha subcomplex, 10, 42kDa	NDUFA10	chr2q37.3	4705	603835	6091 // generation of precursor metabolites and energy // not recorded /// 6139 // nucleobase, nucleoside, nucleotide and nucleic acid metabolism // inferred from electronic annotation
64208	219926_at	0.566635	6.08e-05	0.0106859	popeye domain containing 3	POPDC3	chr6q21	64208	605824	---
51631	220099_s_at	0.566635	6.08e-05	0.0106859	LUC7-like 2 (S. cerevisiae)	LUC7L2	chr7q34	51631	---	---
10530	221127_s_at	0.566635	6.08e-05	0.0106859	regulated in glioma	RIG	chr11p15.1	10530	---	---
10564	222518_at	0.566635	6.08e-05	0.0106859	ADP-ribosylation factor guanine nucleotide-exchange factor 2 (brefeldin A-inhibited)	ARFGEF2	chr20q13.13	10564	605371 /// 608097	6887 // exocytosis // traceable author statement /// 7242 // intracellular signaling cascade // inferred from direct assay /// 32012 // regulation of ARF protein signal transduction // inferred from electronic annotation /// 15031 // protein transport // inferred from electronic annotation
56757	225509_at	0.566635	6.08e-05	0.0106859	hypothetical protein LOC56757	LOC56757	chr5q31-q32	56757	---	---
400073	226583_at	0.566635	6.08e-05	0.0106859	FLJ40142 protein	FLJ40142	chr12q24.11	400073	---	---
123283	227611_at	0.566635	6.08e-05	0.0106859	threonyl-tRNA synthetase-like 2	TARSL2	chr15q26.3	123283	---	6412 // protein biosynthesis // inferred from electronic annotation /// 6435 // threonyl-tRNA aminoacylation // inferred from electronic annotation /// 6418 // tRNA aminoacylation for protein translation // inferred from electronic annotation /// 6118 // electron transport // inferred from electronic annotation
91614	228293_at	0.566635	6.08e-05	0.0106859	DEP domain containing 7	DEPDC7	chr11p13	91614	---	7242 // intracellular signaling cascade // inferred from electronic annotation /// 6350 // transcription // inferred from electronic annotation /// 6355 // regulation of transcription, DNA-dependent // inferred from electronic annotation
55425	229891_x_at	0.566635	6.08e-05	0.0106859	KIAA1704	KIAA1704	chr13q13-q14	55425	---	---
199857	1553954_at	0.562617	7.04e-05	0.0113131	asparagine-linked glycosylation 14 homolog (yeast)	ALG14	chr1p21.3	199857	---	---
11259	1554966_a_at	0.562617	7.04e-05	0.0113131	downregulated in ovarian cancer 1	DOC1	chr3q12.1	11259	---	---
9625	205986_at	0.562617	7.04e-05	0.0113131	apoptosis-associated tyrosine kinase	AATK	chr17q25.3	9625	605276	6468 // protein amino acid phosphorylation // inferred from electronic annotation
5747	208820_at	0.562617	7.04e-05	0.0113131	PTK2 protein tyrosine kinase 2	PTK2	chr8q24-qter	5747	600758	6468 // protein amino acid phosphorylation // Unknown /// 6468 // protein amino acid phosphorylation // inferred from electronic annotation /// 7229 // integrin-mediated signaling pathway // traceable author statement
5860	209123_at	0.562617	7.04e-05	0.0113131	quinoid dihydropteridine reductase	QDPR	chr4p15.31	5860	261630	6520 // amino acid metabolism // traceable author statement /// 6559 // L-phenylalanine catabolism // inferred from electronic annotation /// 6729 // tetrahydrobiopterin biosynthesis // inferred from electronic annotation /// 8152 // metabolism // inferred from electronic annotation /// 51066 // dihydrobiopterin metabolism // traceable author statement
5178	209242_at	0.562617	7.04e-05	0.0113131	paternally expressed 3	PEG3	chr19q13.4	5178	601483	6355 // regulation of transcription, DNA-dependent // inferred from electronic annotation /// 6350 // transcription // inferred from electronic annotation /// 6355 // regulation of transcription, DNA-dependent // non-traceable author statement
1798	209509_s_at	0.562617	7.04e-05	0.0113131	dolichyl-phosphate (UDP-N-acetylglucosamine) N-acetylglucosaminephosphotransferase 1 (GlcNAc-1-P transferase)	DPAGT1	chr11q23.3	1798	191350 /// 608093	6629 // lipid metabolism // inferred from electronic annotation
9581	212215_at	0.562617	7.04e-05	0.0113131	prolyl endopeptidase-like	PREPL	chr2p21	9581	609557	6508 // proteolysis // inferred from electronic annotation
286451	212342_at	0.562617	7.04e-05	0.0113131	Yip1 domain family, member 6	YIPF6	chrXq12	286451	---	---
26128	212453_at	0.562617	7.04e-05	0.0113131	KIAA1279	KIAA1279	chr10q21.3	26128	609367 /// 609460	---
64431	218395_at	0.562617	7.04e-05	0.0113131	ARP6 actin-related protein 6 homolog (yeast)	ACTR6	chr12q23.1	64431	---	---
51074	218698_at	0.562617	7.04e-05	0.0113131	APAF1 interacting protein	APIP	chr11p13	51074	---	6915 // apoptosis // inferred from electronic annotation
285359 /// 644850 /// 79031	219043_s_at	0.562617	7.04e-05	0.0113131	phosducin-like 3 /// phosducin-like 3 pseudogene /// similar to phosducin-like 3	PDCL3 /// LOC285359 /// LOC644850	chr2q11.2 /// chr3q12.3 /// chr6q25.1	285359 /// 644850 /// 79031	---	6915 // apoptosis // inferred from electronic annotation
84060	221596_s_at	0.562617	7.04e-05	0.0113131	hypothetical protein DKFZp564O0523	DKFZP564O0523	chr7q21.2	84060	---	---
25994	221896_s_at	0.562617	7.04e-05	0.0113131	HIG1 domain family, member 1A	HIGD1A	chr3p22.1	25994	---	6412 // protein biosynthesis // inferred from electronic annotation /// 6412 // protein biosynthesis // non-traceable author statement
57223	222270_at	0.562617	7.04e-05	0.0113131	KIAA1387 protein	SMEK2	chr2p16.1	57223	610352	---
6836	222977_at	0.562617	7.04e-05	0.0113131	surfeit 4	SURF4	chr9q34.2	6836	185660	6412 // protein biosynthesis // inferred from electronic annotation /// 6414 // translational elongation // inferred from electronic annotation /// 6412 // protein biosynthesis // traceable author statement
50626	223421_at	0.562617	7.04e-05	0.0113131	cysteine/histidine-rich 1	CYHR1	chr8q24.3	50626	---	---
8411	225885_at	0.562617	7.04e-05	0.0113131	early endosome antigen 1, 162kD	EEA1	chr12q22	8411	605070	6906 // vesicle fusion // inferred from mutant phenotype /// 16189 // synaptic vesicle to endosome fusion // traceable author statement /// 45022 // early endosome to late endosome transport // non-traceable author statement
389830 /// 389833 /// 642282 /// 653071	227330_x_at	0.562617	7.04e-05	0.0113131	similar to Tektin-3 /// similar to hypothetical protein MGC27019 /// similar to Tektin-3 /// similar to CG32820-PA, isoform A	LOC389830 /// LOC389833 /// LOC642282 /// LOC653071	---	389830 /// 389833 /// 642282 /// 653071	---	226 // microtubule cytoskeleton organization and biogenesis // inferred from electronic annotation
59339	238013_at	0.562617	7.04e-05	0.0113131	pleckstrin homology domain containing, family A (phosphoinositide binding specific) member 2	PLEKHA2	chr8p11.23	59339	607773	---
55853	220703_at	0.558618	8.12e-05	0.0117555	chromosome 10 open reading frame 110	C10orf110	chr10p15.3	55853	---	---
200132	1553635_s_at	0.558598	8.13e-05	0.0117555	Tctex1 domain containing 1	TCTEX1D1	chr1p31.3	200132	---	---
9093	1554078_s_at	0.558598	8.13e-05	0.0117555	DnaJ (Hsp40) homolog, subfamily A, member 3	DNAJA3	chr16p13.3	9093	608382	6457 // protein folding // traceable author statement /// 42981 // regulation of apoptosis // non-traceable author statement /// 6457 // protein folding // inferred from electronic annotation /// 6915 // apoptosis // inferred from electronic annotation
6647	200642_at	0.558598	8.13e-05	0.0117555	superoxide dismutase 1, soluble (amyotrophic lateral sclerosis 1 (adult))	SOD1	chr21q22.1|21q22.11	6647	105400 /// 147450	6801 // superoxide metabolism // inferred from electronic annotation /// 6979 // response to oxidative stress // not recorded /// 7399 // nervous system development // traceable author statement
9913	201837_s_at	0.558598	8.13e-05	0.0117555	suppressor of Ty 7 (S. cerevisiae)-like	SUPT7L	chr2pter-p25.1	9913	---	6350 // transcription // inferred from electronic annotation /// 6355 // regulation of transcription, DNA-dependent // inferred from electronic annotation
402	202564_x_at	0.558598	8.13e-05	0.0117555	ADP-ribosylation factor-like 2	ARL2	chr11q13	402	601175	6364 // rRNA processing // inferred from electronic annotation /// 7021 // tubulin folding // traceable author statement /// 7264 // small GTPase mediated signal transduction // inferred from electronic annotation /// 7046 // ribosome biogenesis // inferred from electronic annotation
9053	202890_at	0.558598	8.13e-05	0.0117555	microtubule-associated protein 7	MAP7	chr6q23.3	9053	604108	226 // microtubule cytoskeleton organization and biogenesis // traceable author statement /// 7163 // establishment and/or maintenance of cell polarity // traceable author statement
10150	203640_at	0.558598	8.13e-05	0.0117555	muscleblind-like 2 (Drosophila)	MBNL2	chr13q32.1	10150	607327	---
175	204332_s_at	0.558598	8.13e-05	0.0117555	aspartylglucosaminidase	AGA	chr4q32-q33	175	208400	6517 // protein deglycosylation // traceable author statement /// 6516 // glycoprotein catabolism // inferred from electronic annotation
2620	205848_at	0.558598	8.13e-05	0.0117555	growth arrest-specific 2	GAS2	chr11p14.3-p15.2	2620	602835	6915 // apoptosis // traceable author statement /// 7049 // cell cycle // inferred from electronic annotation /// 7050 // cell cycle arrest // inferred from electronic annotation /// 8360 // regulation of cell shape // inferred from electronic annotation /// 6915 // apoptosis // inferred from electronic annotation
5747	207821_s_at	0.558598	8.13e-05	0.0117555	PTK2 protein tyrosine kinase 2	PTK2	chr8q24-qter	5747	600758	6468 // protein amino acid phosphorylation // Unknown /// 6468 // protein amino acid phosphorylation // inferred from electronic annotation /// 7229 // integrin-mediated signaling pathway // traceable author statement
7109	208184_s_at	0.558598	8.13e-05	0.0117555	transmembrane protein 1	TMEM1	chr21q22.3	7109	602103	6810 // transport // inferred from electronic annotation /// 6814 // sodium ion transport // traceable author statement /// 6888 // ER to Golgi vesicle-mediated transport // inferred from electronic annotation
374291	211752_s_at	0.558598	8.13e-05	0.0117555	NADH dehydrogenase (ubiquinone) Fe-S protein 7, 20kDa (NADH-coenzyme Q reductase) /// NADH dehydrogenase (ubiquinone) Fe-S protein 7, 20kDa (NADH-coenzyme Q reductase)	NDUFS7	chr19p13.3	374291	256000 /// 601825	6120 // mitochondrial electron transport, NADH to ubiquinone // inferred from electronic annotation /// 6120 // mitochondrial electron transport, NADH to ubiquinone // non-traceable author statement
2314	212024_x_at	0.558598	8.13e-05	0.0117555	flightless I homolog (Drosophila)	FLII	chr17p11.2	2314	600362	6350 // transcription // inferred from electronic annotation /// 6355 // regulation of transcription, DNA-dependent // inferred from electronic annotation /// 6936 // muscle contraction // traceable author statement /// 7275 // development // inferred from electronic annotation
10618	212040_at	0.558598	8.13e-05	0.0117555	trans-golgi network protein 2	TGOLN2	chr2p11.2	10618	603062	---
23052	212573_at	0.558598	8.13e-05	0.0117555	endonuclease domain containing 1	ENDOD1	chr11q21	23052	---	---
51292	217990_at	0.558598	8.13e-05	0.0117555	guanosine monophosphate reductase 2	GMPR2	chr14q12	51292	---	9117 // nucleotide metabolism // inferred from electronic annotation
59338	219024_at	0.558598	8.13e-05	0.0117555	pleckstrin homology domain containing, family A (phosphoinositide binding specific) member 1	PLEKHA1	chr10q26.13	59338	603075 /// 607772	---
54826	219467_at	0.558598	8.13e-05	0.0117555	hypothetical protein FLJ20125	FLJ20125	chr5q21.1	54826	---	15074 // DNA integration // inferred from electronic annotation
51768	222477_s_at	0.558598	8.13e-05	0.0117555	transmembrane 7 superfamily member 3	TM7SF3	chr12q11-q12	51768	605181	---
---	225971_at	0.558598	8.13e-05	0.0117555	CDNA FLJ34209 fis, clone FCBBF3020599	---	---	---	---	---
492311	226977_at	0.558598	8.13e-05	0.0117555	similar to bovine IgA regulatory protein	LOC492311	chr5q31	492311	---	---
---	235196_at	0.558598	8.13e-05	0.0117555	---	---	---	---	---	---
5879	208640_at	0.554599	9.37e-05	0.0119161	ras-related C3 botulinum toxin substrate 1 (rho family, small GTP binding protein Rac1)	RAC1	chr7p22	5879	602048	7264 // small GTPase mediated signal transduction // inferred from electronic annotation /// 30032 // lamellipodium biogenesis // inferred from mutant phenotype /// 30041 // actin filament polymerization // traceable author statement /// 31529 // ruffle organization and biogenesis // traceable author statement /// 35025 // positive regulation of Rho protein signal transduction // traceable author…
80005	222721_at	0.554599	9.37e-05	0.0119161	Dedicator of cytokinesis 5	DOCK5	chr8p21.2	80005	---	7242 // intracellular signaling cascade // inferred from electronic annotation
5931	201092_at	0.554579	9.37e-05	0.0119161	retinoblastoma binding protein 7	RBBP7	chrXp22.2	5931	602922	6260 // DNA replication // inferred from electronic annotation /// 6350 // transcription // inferred from electronic annotation /// 6355 // regulation of transcription, DNA-dependent // inferred from electronic annotation /// 7275 // development // traceable author statement /// 8283 // cell proliferation // traceable author statement /// 16568 // chromatin modification // inferred from electroni…
9053	202889_x_at	0.554579	9.37e-05	0.0119161	microtubule-associated protein 7	MAP7	chr6q23.3	9053	604108	226 // microtubule cytoskeleton organization and biogenesis // traceable author statement /// 7163 // establishment and/or maintenance of cell polarity // traceable author statement
10507	203528_at	0.554579	9.37e-05	0.0119161	sema domain, immunoglobulin domain (Ig), transmembrane domain (TM) and short cytoplasmic domain, (semaphorin) 4D	SEMA4D	chr9q22-q31	10507	601866	6916 // anti-apoptosis // traceable author statement /// 6955 // immune response // traceable author statement /// 7155 // cell adhesion // traceable author statement /// 7399 // nervous system development // inferred from electronic annotation /// 30154 // cell differentiation // inferred from electronic annotation /// 7275 // development // inferred from electronic annotation
10270	203847_s_at	0.554579	9.37e-05	0.0119161	A kinase (PRKA) anchor protein 8	AKAP8	chr19p13.1-q12	10270	604692	6810 // transport // inferred from electronic annotation /// 7067 // mitosis // traceable author statement /// 7165 // signal transduction // traceable author statement
22875	204161_s_at	0.554579	9.37e-05	0.0119161	ectonucleotide pyrophosphatase/phosphodiesterase 4 (putative function)	ENPP4	chr6p12.3	22875	---	9117 // nucleotide metabolism // inferred from electronic annotation
10351	204719_at	0.554579	9.37e-05	0.0119161	ATP-binding cassette, sub-family A (ABC1), member 8	ABCA8	chr17q24	10351	---	6810 // transport // inferred from direct assay
51433	208722_s_at	0.554579	9.37e-05	0.0119161	anaphase promoting complex subunit 5	ANAPC5	chr12q24.31	51433	606948	74 // regulation of progression through cell cycle // traceable author statement /// 86 // G2/M transition of mitotic cell cycle // traceable author statement /// 90 // mitotic anaphase // traceable author statement /// 6511 // ubiquitin-dependent protein catabolism // traceable author statement /// 7049 // cell cycle // inferred from electronic annotation /// 51301 // cell division // inferred f…
8725	211563_s_at	0.554579	9.37e-05	0.0119161	chromosome 19 open reading frame 2	C19orf2	chr19q12	8725	603494	6357 // regulation of transcription from RNA polymerase II promoter // traceable author statement /// 6457 // protein folding // inferred from electronic annotation /// 9615 // response to virus // traceable author statement
3843	211954_s_at	0.554579	9.37e-05	0.0119161	RAN binding protein 5	RANBP5	chr13q32.2	3843	602008	59 // protein import into nucleus, docking // inferred from electronic annotation /// 6607 // NLS-bearing substrate import into nucleus // traceable author statement /// 15031 // protein transport // inferred from electronic annotation /// 6810 // transport // inferred from electronic annotation
25777	212144_at	0.554579	9.37e-05	0.0119161	unc-84 homolog B (C. elegans)	UNC84B	chr22q13.1	25777	---	7052 // mitotic spindle organization and biogenesis // traceable author statement /// 7097 // nuclear migration // traceable author statement
8871	212828_at	0.554579	9.37e-05	0.0119161	synaptojanin 2	SYNJ2	chr6q25.3	8871	609410	---
8777	213306_at	0.554579	9.37e-05	0.0119161	multiple PDZ domain protein	MPDZ	chr9p24-p22	8777	603785	---
59342	218217_at	0.554579	9.37e-05	0.0119161	serine carboxypeptidase 1	SCPEP1	chr17q22	59342	---	6508 // proteolysis // inferred from electronic annotation
79177	219088_s_at	0.554579	9.37e-05	0.0119161	zinc finger protein 576	ZNF576	chr19q13.31	79177	---	6350 // transcription // inferred from electronic annotation /// 6355 // regulation of transcription, DNA-dependent // inferred from electronic annotation
64422	221492_s_at	0.554579	9.37e-05	0.0119161	ATG3 autophagy related 3 homolog (S. cerevisiae)	ATG3	chr3q13.2	64422	609606	6914 // autophagy // inferred from sequence or structural similarity /// 15031 // protein transport // inferred from electronic annotation /// 16567 // protein ubiquitination // inferred from direct assay /// 6464 // protein modification // inferred from direct assay /// 6512 // ubiquitin cycle // inferred from electronic annotation /// 6810 // transport // inferred from electronic annotation ///…
25821	222014_x_at	0.554579	9.37e-05	0.0119161	mitochondrial translation optimization 1 homolog (S. cerevisiae)	MTO1	chr6q13	25821	---	6118 // electron transport // inferred from electronic annotation /// 8033 // tRNA processing // inferred from electronic annotation
57003	222432_s_at	0.554579	9.37e-05	0.0119161	coiled-coil domain containing 47	CCDC47	chr17q23.3	57003	---	---
26515	222481_at	0.554579	9.37e-05	0.0119161	fracture callus 1 homolog (rat)	FXC1	chr11p15.5-p15.3	26515	607388	7160 // cell-matrix adhesion // traceable author statement /// 15031 // protein transport // inferred from electronic annotation /// 45039 // protein import into mitochondrial inner membrane // inferred from electronic annotation /// 6605 // protein targeting // inferred from electronic annotation /// 6626 // protein targeting to mitochondrion // inferred from electronic annotation /// 6810 // tr…
51247	222983_s_at	0.554579	9.37e-05	0.0119161	poly(A) binding protein interacting protein 2	PAIP2	chr5q31.2	51247	605604	6445 // regulation of translation // inferred from electronic annotation /// 45947 // negative regulation of translational initiation // inferred from direct assay /// 6417 // regulation of protein biosynthesis // inferred from electronic annotation
10098	225388_at	0.554579	9.37e-05	0.0119161	tetraspanin 5	TSPAN5	chr4q23	10098	---	6118 // electron transport // inferred from electronic annotation
253461	225512_at	0.554579	9.37e-05	0.0119161	zinc finger and BTB domain containing 38	ZBTB38	chr3q23	253461	---	6350 // transcription // inferred from electronic annotation /// 6355 // regulation of transcription, DNA-dependent // inferred from electronic annotation /// 45944 // positive regulation of transcription from RNA polymerase II promoter // inferred from sequence or structural similarity
145842	226358_at	0.554579	9.37e-05	0.0119161	hypothetical protein LOC145842	LOC145842	chr15q22.2	145842	---	---
4124	226538_at	0.554579	9.37e-05	0.0119161	Mannosidase, alpha, class 2A, member 1	MAN2A1	chr5q21-q22	4124	154582	5975 // carbohydrate metabolism // inferred from electronic annotation /// 6013 // mannose metabolism // inferred from electronic annotation /// 9101 // glycoprotein biosynthesis // not recorded
5337	226636_at	0.554579	9.37e-05	0.0119161	phospholipase D1, phosphatidylcholine-specific	PLD1	chr3q26	5337	602382	6644 // phospholipid metabolism // not recorded /// 6935 // chemotaxis // traceable author statement /// 7265 // Ras protein signal transduction // traceable author statement /// 8152 // metabolism // inferred from electronic annotation /// 16042 // lipid catabolism // inferred from electronic annotation /// 7242 // intracellular signaling cascade // inferred from electronic annotation /// 7264 /…
199746	226700_at	0.554579	9.37e-05	0.0119161	U2 small nuclear RNA auxiliary factor 1-like 4	U2AF1L4	chr19q13.12	199746	601080	---
---	226742_at	0.554579	9.37e-05	0.0119161	Transcribed locus	---	---	---	---	---
128486	226805_at	0.554579	9.37e-05	0.0119161	chromosome 20 open reading frame 142	C20orf142	chr20q13.12	128486	---	---
202052	227169_at	0.554579	9.37e-05	0.0119161	DnaJ (Hsp40) homolog, subfamily C, member 18	DNAJC18	chr5q31.2	202052	---	6457 // protein folding // inferred from electronic annotation
91942	228355_s_at	0.554579	9.37e-05	0.0119161	NDUFA12-like	NDUFA12L	chr5q12.1	91942	252010 /// 609653	6118 // electron transport // inferred from electronic annotation
439949	232001_at	0.554579	9.37e-05	0.0119161	hypothetical gene supported by AY007155	LOC439949	chr10p15.1	439949	---	---
148534	234980_at	0.554579	9.37e-05	0.0119161	Transmembrane protein 56	TMEM56	chr1p21.3	148534	---	---
11145	235110_at	0.554579	9.37e-05	0.0119161	HRAS-like suppressor 3	HRASLS3	chr11q12.3-q13.1	11145	---	7049 // cell cycle // inferred from electronic annotation /// 45786 // negative regulation of progression through cell cycle // inferred from electronic annotation
143098	238778_at	0.552589	0.000100498	0.0126899	membrane protein, palmitoylated 7 (MAGUK p55 subfamily member 7)	MPP7	chr10p11.23	143098	---	---
57095	223123_s_at	0.55058	0.000107797	0.0127107	chromosome 1 open reading frame 128	C1orf128	chr1p36.11	57095	---	---
25778	229017_s_at	0.55058	0.000107797	0.0127107	receptor interacting protein kinase 5	RIPK5	chr1q32.1	25778	---	6468 // protein amino acid phosphorylation // inferred from electronic annotation
79161	204215_at	0.550561	0.000107869	0.0127107	chromosome 7 open reading frame 23	C7orf23	chr7q21.1-q21.2	79161	---	---
175	204333_s_at	0.550561	0.000107869	0.0127107	aspartylglucosaminidase	AGA	chr4q32-q33	175	208400	6517 // protein deglycosylation // traceable author statement /// 6516 // glycoprotein catabolism // inferred from electronic annotation
1047	205830_at	0.550561	0.000107869	0.0127107	calmegin	CLGN	chr4q28.3-q31.1	1047	601858	6457 // protein folding // inferred from electronic annotation /// 7338 // fertilization (sensu Metazoa) // traceable author statement
7139	215389_s_at	0.550561	0.000107869	0.0127107	troponin T type 2 (cardiac)	TNNT2	chr1q32	7139	115195 /// 191045 /// 601494	6937 // regulation of muscle contraction // not recorded /// 8016 // regulation of heart contraction // traceable author statement
55748	217752_s_at	0.550561	0.000107869	0.0127107	CNDP dipeptidase 2 (metallopeptidase M20 family)	CNDP2	chr18q22.3	55748	169800	6508 // proteolysis // inferred from electronic annotation
9451	218696_at	0.550561	0.000107869	0.0127107	eukaryotic translation initiation factor 2-alpha kinase 3	EIF2AK3	chr2p12	9451	226980 /// 604032	6413 // translational initiation // not recorded /// 6445 // regulation of translation // inferred from electronic annotation /// 6468 // protein amino acid phosphorylation // inferred from electronic annotation /// 6986 // response to unfolded protein // inferred from electronic annotation /// 6417 // regulation of protein biosynthesis // inferred from electronic annotation
23678	220038_at	0.550561	0.000107869	0.0127107	serum/glucocorticoid regulated kinase family, member 3	SGK3	chr8q12.3-8q13.1	23678	607591	6468 // protein amino acid phosphorylation // inferred from electronic annotation /// 6468 // protein amino acid phosphorylation // traceable author statement /// 6950 // response to stress // traceable author statement /// 7242 // intracellular signaling cascade // inferred from electronic annotation /// 6259 // DNA metabolism // inferred from electronic annotation /// 51276 // chromosome organi…
253832	225365_at	0.550561	0.000107869	0.0127107	zinc finger, DHHC-type containing 20	ZDHHC20	chr13q12.11	253832	---	---
---	227728_at	0.550561	0.000107869	0.0127107	CDNA FLJ42306 fis, clone TRACH2001646	---	---	---	---	---
345557	230081_at	0.550561	0.000107869	0.0127107	phosphatidylinositol-specific phospholipase C, X domain containing 3	PLCXD3	chr5p13.1	345557	---	7242 // intracellular signaling cascade // inferred from electronic annotation /// 7165 // signal transduction // inferred from electronic annotation
146174	230721_at	0.550561	0.000107869	0.0127107	chromosome 16 open reading frame 52	C16orf52	chr16p12.1	146174	---	---
---	234759_at	0.550561	0.000107869	0.0127107	---	---	---	---	---	---
---	242181_at	0.550561	0.000107869	0.0127107	CDNA FLJ33489 fis, clone BRAMY2003585	---	---	---	---	---
9512	244534_at	0.550561	0.000107869	0.0127107	Peptidase (mitochondrial processing) beta	PMPCB	chr7q22.1	9512	603131	6508 // proteolysis // inferred from electronic annotation
84196	229812_at	0.546561	0.000123857	0.0137173	ubiquitin specific peptidase 48	USP48	chr1p36.12	84196	---	6464 // protein modification // inferred from electronic annotation /// 6511 // ubiquitin-dependent protein catabolism // inferred from electronic annotation
5137	1554378_a_at	0.546542	0.000123939	0.0137173	phosphodiesterase 1C, calmodulin-dependent 70kDa	PDE1C	chr7p15.1-p14.3	5137	602987	7165 // signal transduction // inferred from electronic annotation
144874	1556021_at	0.546542	0.000123939	0.0137173	hypothetical protein LOC144874	LOC144874	chr13q32.1	144874	---	---
51075	201175_at	0.546542	0.000123939	0.0137173	thioredoxin domain containing 14	TXNDC14	chr11cen-q22.3	51075	---	---
347	201525_at	0.546542	0.000123939	0.0137173	apolipoprotein D	APOD	chr3q26.2-qter	347	107740	6629 // lipid metabolism // traceable author statement /// 6810 // transport // inferred from electronic annotation
11342	201780_s_at	0.546542	0.000123939	0.0137173	ring finger protein 13	RNF13	chr3q25.1	11342	609247	6508 // proteolysis // inferred from electronic annotation
1362	201941_at	0.546542	0.000123939	0.0137173	carboxypeptidase D	CPD	chr17p11.1-q11.2	1362	603102	6508 // proteolysis // inferred from electronic annotation
11193	203598_s_at	0.546542	0.000123939	0.0137173	WW domain binding protein 4 (formin binding protein 21)	WBP4	chr13q14.11	11193	604981	398 // nuclear mRNA splicing, via spliceosome // inferred from electronic annotation /// 6397 // mRNA processing // inferred from electronic annotation
885	205827_at	0.546542	0.000123939	0.0137173	cholecystokinin	CCK	chr3p22-p21.3	885	118440	7165 // signal transduction // traceable author statement
64786	218268_at	0.546542	0.000123939	0.0137173	TBC1 domain family, member 15	TBC1D15	chr12q21.1	64786	---	---
64506	219578_s_at	0.546542	0.000123939	0.0137173	cytoplasmic polyadenylation element binding protein 1	CPEB1	chr15q25.2	64506	607342	---
55070	219641_at	0.546542	0.000123939	0.0137173	de-etiolated homolog 1 (Arabidopsis)	DET1	chr15q25.3	55070	608727	6512 // ubiquitin cycle // inferred from electronic annotation
55182	219988_s_at	0.546542	0.000123939	0.0137173	chromosome 1 open reading frame 164	C1orf164	chr1p34.1	55182	---	6512 // ubiquitin cycle // inferred from electronic annotation
54495	225302_at	0.546542	0.000123939	0.0137173	thioredoxin domain containing 10	TXNDC10	chr18q22	54495	---	---
374659	227008_at	0.546542	0.000123939	0.0137173	HD domain containing 3	HDDC3	chr15q26.1	374659	---	---
90673	227409_at	0.546542	0.000123939	0.0137173	protein phosphatase 1, regulatory (inhibitor) subunit 3E	PPP1R3E	chr14q11.2	90673	---	---
23254	229144_at	0.546542	0.000123939	0.0137173	Kazrin	KIAA1026	chr1p36.21	23254	---	---
116461	230257_s_at	0.546542	0.000123939	0.0137173	chromosome 1 open reading frame 19	C1orf19	chr1q25	116461	608756	6397 // mRNA processing // inferred from electronic annotation /// 8033 // tRNA processing // inferred from electronic annotation
---	230577_at	0.546542	0.000123939	0.0137173	---	---	---	---	---	---
7163	236655_at	0.546542	0.000123939	0.0137173	tumor protein D52	TPD52	chr8q21	7163	604068	9653 // morphogenesis // traceable author statement /// 30183 // B cell differentiation // inferred from expression pattern /// 46903 // secretion // traceable author statement
374986	243042_at	0.546542	0.000123939	0.0137173	family with sequence similarity 73, member A	FAM73A	chr1p31.1	374986	---	---
9673	32091_at	0.546542	0.000123939	0.0137173	KIAA0446 gene product	KIAA0446	chr1q22	9673	---	6810 // transport // inferred from electronic annotation
685	207326_at	0.542542	0.000142061	0.014582	betacellulin	BTC	chr4q13-q21	685	600345	74 // regulation of progression through cell cycle // inferred from electronic annotation /// 8283 // cell proliferation // inferred from electronic annotation /// 8284 // positive regulation of cell proliferation // traceable author statement
387921	236122_at	0.542542	0.000142061	0.014582	Similar to RIKEN cDNA 8030451K01	RP11-50D16.3	chr13q13.3	387921	---	---
10552	200950_at	0.542523	0.000142153	0.014582	actin related protein 2/3 complex, subunit 1A, 41kDa	ARPC1A	chr7q22.1	10552	604220	30036 // actin cytoskeleton organization and biogenesis // traceable author statement
529	208678_at	0.542523	0.000142153	0.014582	ATPase, H+ transporting, lysosomal 31kDa, V1 subunit E1	ATP6V1E1	chr22pter-q11.2|22q11.1	529	108746	6811 // ion transport // inferred from electronic annotation /// 15986 // ATP synthesis coupled proton transport // inferred from electronic annotation /// 15992 // proton transport // traceable author statement /// 6754 // ATP biosynthesis // inferred from electronic annotation /// 6810 // transport // inferred from electronic annotation /// 15992 // proton transport // inferred from electronic …
2954	209531_at	0.542523	0.000142153	0.014582	glutathione transferase zeta 1 (maleylacetoacetate isomerase)	GSTZ1	chr14q24.3	2954	603758	6559 // L-phenylalanine catabolism // inferred from electronic annotation /// 6559 // L-phenylalanine catabolism // traceable author statement /// 6572 // tyrosine catabolism // inferred from electronic annotation /// 9072 // aromatic amino acid family metabolism // inferred from electronic annotation
23041	212754_s_at	0.542523	0.000142153	0.014582	MON2 homolog (S. cerevisiae)	MON2	chr12q14.1	23041	---	6895 // Golgi to endosome transport // inferred from sequence or structural similarity
23273	212805_at	0.542523	0.000142153	0.014582	KIAA0367	KIAA0367	chr9q21.13	23273	---	6917 // induction of apoptosis // inferred from mutant phenotype /// 51318 // G1 phase // inferred from expression pattern
55540	215691_x_at	0.542523	0.000142153	0.014582	interleukin 17 receptor B	IL17RB	chr3p21.1	55540	605458	1558 // regulation of cell growth // non-traceable author statement /// 6952 // defense response // traceable author statement /// 7155 // cell adhesion // inferred from electronic annotation
8938	216356_x_at	0.542523	0.000142153	0.014582	BAI1-associated protein 3	BAIAP3	chr16p13.3	8938	604009	7269 // neurotransmitter secretion // traceable author statement
55314	217613_at	0.542523	0.000142153	0.014582	transmembrane protein 144	TMEM144	chr4q32.1	55314	---	---
9525	218171_at	0.542523	0.000142153	0.014582	vacuolar protein sorting 4 homolog B (S. cerevisiae)	VPS4B	chr18q21.32-q21.33	9525	609983	6355 // regulation of transcription, DNA-dependent // traceable author statement /// 6944 // membrane fusion // traceable author statement /// 7031 // peroxisome organization and biogenesis // traceable author statement /// 16197 // endosome transport // inferred from direct assay
54778	218761_at	0.542523	0.000142153	0.014582	ring finger protein 111	RNF111	chr15q21	54778	605840	6512 // ubiquitin cycle // inferred from electronic annotation
79634	219234_x_at	0.542523	0.000142153	0.014582	secernin 3	SCRN3	chr2q31.1	79634	---	6508 // proteolysis // inferred from electronic annotation
55183	226503_at	0.542523	0.000142153	0.014582	RAP1 interacting factor homolog (yeast)	RIF1	chr2q23.3	55183	608952	723 // telomere maintenance // inferred from electronic annotation /// 6974 // response to DNA damage stimulus // inferred from electronic annotation /// 7049 // cell cycle // inferred from electronic annotation
25943	226607_at	0.542523	0.000142153	0.014582	chromosome 20 open reading frame 194	C20orf194	chr20p13	25943	---	---
286343	227443_at	0.542523	0.000142153	0.014582	chromosome 9 open reading frame 150	C9orf150	chr9p23	286343	---	---
253260	228248_at	0.542523	0.000142153	0.014582	rapamycin-insensitive companion of mTOR	RICTOR	chr5p13.1	253260	609022	---
55425	229078_s_at	0.542523	0.000142153	0.014582	KIAA1704	KIAA1704	chr13q13-q14	55425	---	---
80005	230207_s_at	0.542523	0.000142153	0.014582	Dedicator of cytokinesis 5	DOCK5	chr8p21.2	80005	---	---
258010	230285_at	0.542523	0.000142153	0.014582	hypothetical protein DKFZp313A2432	DKFZp313A2432	chr11p14.2	258010	---	6334 // nucleosome assembly // inferred from electronic annotation /// 7001 // chromosome organization and biogenesis (sensu Eukaryota) // inferred from electronic annotation
27122	230508_at	0.542523	0.000142153	0.014582	Dickkopf homolog 3 (Xenopus laevis)	DKK3	chr11p15.2	27122	605416	6118 // electron transport // inferred from electronic annotation /// 7275 // development // inferred from electronic annotation /// 9653 // morphogenesis // traceable author statement /// 16055 // Wnt receptor signaling pathway // inferred from electronic annotation /// 30178 // negative regulation of Wnt receptor signaling pathway // inferred from electronic annotation
10380	232103_at	0.542523	0.000142153	0.014582	3'(2'), 5'-bisphosphate nucleotidase 1	BPNT1	chr1q41	10380	604053	6139 // nucleobase, nucleoside, nucleotide and nucleic acid metabolism // traceable author statement /// 7399 // nervous system development // traceable author statement
1073	233496_s_at	0.542523	0.000142153	0.014582	cofilin 2 (muscle)	CFL2	chr14q12	1073	601443	---
10514	233803_s_at	0.542523	0.000142153	0.014582	MYB binding protein (P160) 1a	MYBBP1A	chr17p13.3	10514	604885	6350 // transcription // inferred from electronic annotation /// 6355 // regulation of transcription, DNA-dependent // inferred from electronic annotation /// 6913 // nucleocytoplasmic transport // inferred from sequence or structural similarity
84693	226238_at	0.538542	0.000162556	0.0150321	methylmalonyl CoA epimerase	MCEE	chr2p13.3	84693	608419	46491 // L-methylmalonyl-CoA metabolism // non-traceable author statement
3964	210732_s_at	0.538523	0.000162659	0.0150321	lectin, galactoside-binding, soluble, 8 (galectin 8)	LGALS8	chr1q42-q43	3964	606099	---
387486	1557481_a_at	0.538504	0.000162762	0.0150321	Chromosome 21 open reading frame 131	C21orf131	---	387486	---	---
387486	1564392_at	0.538504	0.000162762	0.0150321	Chromosome 21 open reading frame 131	C21orf131	---	387486	---	---
5824	201706_s_at	0.538504	0.000162762	0.0150321	peroxisomal biogenesis factor 19	PEX19	chr1q22	5824	214100 /// 600279	6625 // protein targeting to peroxisome // inferred from mutant phenotype /// 7031 // peroxisome organization and biogenesis // traceable author statement
11325	201788_at	0.538504	0.000162762	0.0150321	DEAD (Asp-Glu-Ala-Asp) box polypeptide 42	DDX42	chr17q23.3	11325	---	---
9354	202038_at	0.538504	0.000162762	0.0150321	ubiquitination factor E4A (UFD2 homolog, yeast)	UBE4A	chr11q23.3	9354	603753	6511 // ubiquitin-dependent protein catabolism // traceable author statement /// 16567 // protein ubiquitination // inferred from electronic annotation /// 6512 // ubiquitin cycle // inferred from electronic annotation
27095	203511_s_at	0.538504	0.000162762	0.0150321	trafficking protein particle complex 3	TRAPPC3	chr1p34.3	27095	---	6810 // transport // inferred from electronic annotation /// 6888 // ER to Golgi vesicle-mediated transport // inferred from electronic annotation
10426	203690_at	0.538504	0.000162762	0.0150321	tubulin, gamma complex associated protein 3	TUBGCP3	chr13q34	10426	---	226 // microtubule cytoskeleton organization and biogenesis // inferred from electronic annotation /// 7020 // microtubule nucleation // non-traceable author statement
88	203861_s_at	0.538504	0.000162762	0.0150321	actinin, alpha 2	ACTN2	chr1q42-q43	88	102573	7155 // cell adhesion // traceable author statement /// 30035 // microspike biogenesis // inferred from direct assay /// 42981 // regulation of apoptosis // non-traceable author statement /// 48041 // focal adhesion formation // inferred from mutant phenotype /// 51289 // protein homotetramerization // inferred from direct assay
5638	205618_at	0.538504	0.000162762	0.0150321	proline rich Gla (G-carboxyglutamic acid) 1	PRRG1	chrXp21.1	5638	604428	---
5591	208694_at	0.538504	0.000162762	0.0150321	protein kinase, DNA-activated, catalytic polypeptide	PRKDC	chr8q11	5591	600899	6303 // double-strand break repair via nonhomologous end joining // inferred from electronic annotation /// 6310 // DNA recombination // inferred from electronic annotation /// 6464 // protein modification // traceable author statement /// 6281 // DNA repair // inferred from electronic annotation /// 6974 // response to DNA damage stimulus // inferred from electronic annotation /// 6302 // double…
7508	209375_at	0.538504	0.000162762	0.0150321	xeroderma pigmentosum, complementation group C	XPC	chr3p25	7508	278720	6289 // nucleotide-excision repair // traceable author statement /// 6281 // DNA repair // inferred from electronic annotation /// 6289 // nucleotide-excision repair // inferred from electronic annotation /// 6974 // response to DNA damage stimulus // inferred from electronic annotation /// 6281 // DNA repair // traceable author statement
4928	210793_s_at	0.538504	0.000162762	0.0150321	nucleoporin 98kDa	NUP98	chr11p15.5	4928	601021	59 // protein import into nucleus, docking // non-traceable author statement /// 6260 // DNA replication // inferred from mutant phenotype /// 6913 // nucleocytoplasmic transport // traceable author statement /// 6999 // nuclear pore organization and biogenesis // non-traceable author statement /// 15031 // protein transport // inferred from electronic annotation /// 6810 // transport // inferred…
55187	212324_s_at	0.538504	0.000162762	0.0150321	vacuolar protein sorting 13 homolog D (S. cerevisiae)	VPS13D	chr1p36.22	55187	608877	8104 // protein localization // inferred from electronic annotation
51603	212405_s_at	0.538504	0.000162762	0.0150321	KIAA0859	KIAA0859	chr1q24-q25.3	51603	---	---
7586	214670_at	0.538504	0.000162762	0.0150321	zinc finger with KRAB and SCAN domains 1	ZKSCAN1	chr7q21.3-q22.1	7586	601260	6350 // transcription // inferred from electronic annotation /// 6355 // regulation of transcription, DNA-dependent // inferred from electronic annotation /// 6355 // regulation of transcription, DNA-dependent // non-traceable author statement
51504	217774_s_at	0.538504	0.000162762	0.0150321	hypothetical protein HSPC152	HSPC152	chr11q13.1	51504	---	---
---	218098_at	0.538504	0.000162762	0.0150321	---	---	---	---	---	---
55325	218449_at	0.538504	0.000162762	0.0150321	chromosome 4 open reading frame 20	C4orf20	chr4q35.1	55325	---	---
79152	219429_at	0.538504	0.000162762	0.0150321	fatty acid 2-hydroxylase	FA2H	chr16q23	79152	---	---
4815	219594_at	0.538504	0.000162762	0.0150321	ninjurin 2	NINJ2	chr12p13	4815	607297	7155 // cell adhesion // inferred from electronic annotation /// 7158 // neuron adhesion // traceable author statement /// 7399 // nervous system development // traceable author statement /// 42246 // tissue regeneration // inferred from electronic annotation
81790	220985_s_at	0.538504	0.000162762	0.0150321	ring finger protein 170 /// ring finger protein 170	RNF170	chr8p11.21	81790	---	---
25943	225825_at	0.538504	0.000162762	0.0150321	chromosome 20 open reading frame 194	C20orf194	chr20p13	25943	---	---
54737	227026_at	0.538504	0.000162762	0.0150321	M-phase phosphoprotein, mpp8	HSMPP8	chr13q12.11	54737	---	6333 // chromatin assembly or disassembly // inferred from electronic annotation /// 7049 // cell cycle // non-traceable author statement
375295	228564_at	0.538504	0.000162762	0.0150321	hypothetical gene supported by BC013438	LOC375295	chr2q31.1	375295	---	---
53637	230464_at	0.538504	0.000162762	0.0150321	endothelial differentiation, sphingolipid G-protein-coupled receptor, 8	EDG8	chr19p13.2	53637	605146	7165 // signal transduction // inferred from electronic annotation /// 7186 // G-protein coupled receptor protein signaling pathway // inferred from electronic annotation
374986	235125_x_at	0.538504	0.000162762	0.0150321	family with sequence similarity 73, member A	FAM73A	chr1p31.1	374986	---	---
---	238877_at	0.538504	0.000162762	0.0150321	---	---	---	---	---	---
---	1561242_at	0.534505	0.000185928	0.0159685	CDNA clone IMAGE:5275263	---	---	---	---	---
91612	233268_s_at	0.534505	0.000185928	0.0159685	churchill domain containing 1	CHURC1	chr14q23.3	91612	608577	6350 // transcription // inferred from electronic annotation /// 6355 // regulation of transcription, DNA-dependent // inferred from electronic annotation /// 7275 // development // inferred from electronic annotation /// 45941 // positive regulation of transcription // inferred from electronic annotation
143425	1563658_a_at	0.534486	0.000186044	0.0159685	synaptotagmin IX	SYT9	chr11p15.4	143425	---	6810 // transport // inferred from electronic annotation
51433	200098_s_at	0.534486	0.000186044	0.0159685	anaphase promoting complex subunit 5 /// anaphase promoting complex subunit 5	ANAPC5	chr12q24.31	51433	606948	74 // regulation of progression through cell cycle // traceable author statement /// 86 // G2/M transition of mitotic cell cycle // traceable author statement /// 90 // mitotic anaphase // traceable author statement /// 6511 // ubiquitin-dependent protein catabolism // traceable author statement /// 7049 // cell cycle // inferred from electronic annotation /// 51301 // cell division // inferred f…
5660 /// 57048	200866_s_at	0.534486	0.000186044	0.0159685	prosaposin (variant Gaucher disease and variant metachromatic leukodystrophy) /// phospholipid scramblase 3	PSAP /// PLSCR3	chr10q21-q22 /// chr17p13.1	5660 /// 57048	176801 /// 607611	6629 // lipid metabolism // inferred from electronic annotation /// 6665 // sphingolipid metabolism // inferred from electronic annotation /// 6687 // glycosphingolipid metabolism // traceable author statement /// 6869 // lipid transport // traceable author statement /// 7040 // lysosome organization and biogenesis // inferred from electronic annotation /// 17121 // phospholipid scrambling // non…
3638	201626_at	0.534486	0.000186044	0.0159685	insulin induced gene 1	INSIG1	chr7q36	3638	602055	8152 // metabolism // traceable author statement /// 8283 // cell proliferation // traceable author statement
26100	202031_s_at	0.534486	0.000186044	0.0159685	WD repeat domain, phosphoinositide interacting 2	WIPI2	chr7p22.1	26100	609225	---
5921	202677_at	0.534486	0.000186044	0.0159685	RAS p21 protein activator (GTPase activating protein) 1	RASA1	chr5q13.3	5921	139150 /// 608354 /// 608355	910 // cytokinesis // inferred from sequence or structural similarity /// 1570 // vasculogenesis // inferred from sequence or structural similarity /// 1953 // negative regulation of cell-matrix adhesion // inferred from direct assay /// 7155 // cell adhesion // inferred from sequence or structural similarity /// 7162 // negative regulation of cell adhesion // inferred from direct assay /// 7242 …
9771	204681_s_at	0.534486	0.000186044	0.0159685	Rap guanine nucleotide exchange factor (GEF) 5	RAPGEF5	chr7p15.3	9771	609527	6350 // transcription // inferred from electronic annotation /// 6355 // regulation of transcription, DNA-dependent // inferred from electronic annotation /// 7264 // small GTPase mediated signal transduction // inferred from electronic annotation /// 7399 // nervous system development // non-traceable author statement /// 51056 // regulation of small GTPase mediated signal transduction // inferr…
4974	207093_s_at	0.534486	0.000186044	0.0159685	oligodendrocyte myelin glycoprotein	OMG	chr17q11.2	4974	164345	7155 // cell adhesion // inferred from electronic annotation
25915	209177_at	0.534486	0.000186044	0.0159685	chromosome 3 open reading frame 60	C3orf60	chr3p21.31	25915	---	---
51635	210788_s_at	0.534486	0.000186044	0.0159685	dehydrogenase/reductase (SDR family) member 7	DHRS7	chr14q23.1	51635	---	8152 // metabolism // inferred from electronic annotation
51433	211036_x_at	0.534486	0.000186044	0.0159685	anaphase promoting complex subunit 5 /// anaphase promoting complex subunit 5	ANAPC5	chr12q24.31	51433	606948	74 // regulation of progression through cell cycle // traceable author statement /// 86 // G2/M transition of mitotic cell cycle // traceable author statement /// 90 // mitotic anaphase // traceable author statement /// 6511 // ubiquitin-dependent protein catabolism // traceable author statement /// 7049 // cell cycle // inferred from electronic annotation /// 51301 // cell division // inferred f…
23517	212896_at	0.534486	0.000186044	0.0159685	superkiller viralicidic activity 2-like 2 (S. cerevisiae)	SKIV2L2	chr5q11.2	23517	---	---
90634	213375_s_at	0.534486	0.000186044	0.0159685	hypothetical gene CG018	CG018	chr13q12-q13	90634	---	---
11155	216887_s_at	0.534486	0.000186044	0.0159685	LIM domain binding 3	LDB3	chr10q22.3-q23.2	11155	605906 /// 609452	---
55858	218095_s_at	0.534486	0.000186044	0.0159685	transmembrane protein 165	TMEM165	chr4q12	55858	---	---
22950	218682_s_at	0.534486	0.000186044	0.0159685	solute carrier family 4 (anion exchanger), member 1, adaptor protein	SLC4A1AP	chr2p23.2	22950	602655	---
9330	222604_at	0.534486	0.000186044	0.0159685	general transcription factor IIIC, polypeptide 3, 102kDa	GTF3C3	chr2q33.1	9330	604888	6350 // transcription // inferred from electronic annotation /// 6383 // transcription from RNA polymerase III promoter // traceable author statement
59339	225136_at	0.534486	0.000186044	0.0159685	pleckstrin homology domain containing, family A (phosphoinositide binding specific) member 2	PLEKHA2	chr8p11.23	59339	607773	---
113402	225849_s_at	0.534486	0.000186044	0.0159685	SFT2 domain containing 1	SFT2D1	chr6q27	113402	---	15031 // protein transport // inferred from electronic annotation /// 6810 // transport // inferred from electronic annotation
---	226136_at	0.534486	0.000186044	0.0159685	---	---	---	---	---	---
55183	226821_at	0.534486	0.000186044	0.0159685	RAP1 interacting factor homolog (yeast)	RIF1	chr2q23.3	55183	608952	723 // telomere maintenance // inferred from electronic annotation /// 6974 // response to DNA damage stimulus // inferred from electronic annotation /// 7049 // cell cycle // inferred from electronic annotation
56899	227439_at	0.534486	0.000186044	0.0159685	ankyrin repeat and sterile alpha motif domain containing 1B	ANKS1B	chr12q23.1	56899	607815	---
84749	227572_at	0.534486	0.000186044	0.0159685	Ubiquitin specific peptidase 30	USP30	chr12q24.11	84749	---	6511 // ubiquitin-dependent protein catabolism // inferred from electronic annotation /// 6512 // ubiquitin cycle // inferred from electronic annotation
342035	230360_at	0.534486	0.000186044	0.0159685	gliomedin	GLDN	chr15q21.2	342035	608603	6817 // phosphate transport // inferred from electronic annotation /// 7275 // development // inferred from electronic annotation /// 7399 // nervous system development // inferred from electronic annotation /// 30154 // cell differentiation // inferred from electronic annotation
55686	232682_at	0.534486	0.000186044	0.0159685	dilute suppressor	DSU	chr2q35	55686	609207	---
5701	238020_at	0.532495	0.000198658	0.0167739	Proteasome (prosome, macropain) 26S subunit, ATPase, 2	PSMC2	chr7q22.1-q22.3	5701	154365	6508 // proteolysis // not recorded /// 30163 // protein catabolism // inferred from electronic annotation
6117	201528_at	0.530486	0.000212171	0.0167739	replication protein A1, 70kDa	RPA1	chr17p13.3	6117	179835	6261 // DNA-dependent DNA replication // traceable author statement /// 6281 // DNA repair // traceable author statement /// 6310 // DNA recombination // traceable author statement /// 6260 // DNA replication // inferred from electronic annotation
9197	203164_at	0.530486	0.000212171	0.0167739	solute carrier family 33 (acetyl-CoA transporter), member 1	SLC33A1	chr3q25.31	9197	603690	6810 // transport // traceable author statement /// 6810 // transport // inferred from electronic annotation
---	235199_at	0.530486	0.000212171	0.0167739	Transcribed locus	---	---	---	---	---
26127	1556282_at	0.530467	0.0002123	0.0167739	FGFR1 oncogene partner 2	FGFR1OP2	chr12p11.23	26127	608858	---
7586	1557953_at	0.530467	0.0002123	0.0167739	zinc finger with KRAB and SCAN domains 1	ZKSCAN1	chr7q21.3-q22.1	7586	601260	6350 // transcription // inferred from electronic annotation /// 6355 // regulation of transcription, DNA-dependent // inferred from electronic annotation /// 6355 // regulation of transcription, DNA-dependent // non-traceable author statement
222236	1558748_at	0.530467	0.0002123	0.0167739	N-acyl-phosphatidylethanolamine-hydrolyzing phospholipase D	NAPE-PLD	chr7q22.1	222236	---	---
387357	1558972_s_at	0.530467	0.0002123	0.0167739	chromosome 6 open reading frame 190	C6orf190	chr6q22.33	387357	---	---
2806	200708_at	0.530467	0.0002123	0.0167739	glutamic-oxaloacetic transaminase 2, mitochondrial (aspartate aminotransferase 2)	GOT2	chr16q21	2806	138150	6520 // amino acid metabolism // inferred from electronic annotation /// 6533 // aspartate catabolism // traceable author statement /// 9058 // biosynthesis // inferred from electronic annotation
4154	201151_s_at	0.530467	0.0002123	0.0167739	muscleblind-like (Drosophila)	MBNL1	chr3q25	4154	606516	1701 // embryonic development (sensu Mammalia) // inferred from sequence or structural similarity /// 7399 // nervous system development // inferred from sequence or structural similarity /// 7517 // muscle development // inferred from sequence or structural similarity /// 30326 // embryonic limb morphogenesis // inferred from sequence or structural similarity /// 45445 // myoblast differentiatio…
4154	201153_s_at	0.530467	0.0002123	0.0167739	muscleblind-like (Drosophila)	MBNL1	chr3q25	4154	606516	1701 // embryonic development (sensu Mammalia) // inferred from sequence or structural similarity /// 7399 // nervous system development // inferred from sequence or structural similarity /// 7517 // muscle development // inferred from sequence or structural similarity /// 30326 // embryonic limb morphogenesis // inferred from sequence or structural similarity /// 45445 // myoblast differentiatio…
10105	201490_s_at	0.530467	0.0002123	0.0167739	peptidylprolyl isomerase F (cyclophilin F)	PPIF	chr10q22-q23	10105	604486	6457 // protein folding // inferred from electronic annotation
2926	201520_s_at	0.530467	0.0002123	0.0167739	G-rich RNA sequence binding factor 1	GRSF1	chr4q13	2926	604851	6378 // mRNA polyadenylylation // traceable author statement
2531	202419_at	0.530467	0.0002123	0.0167739	follicular lymphoma variant translocation 1	FVT1	chr18q21.3	2531	136440	8152 // metabolism // inferred from electronic annotation
5604	202670_at	0.530467	0.0002123	0.0167739	mitogen-activated protein kinase kinase 1	MAP2K1	chr15q22.1-q22.33	5604	176872	6468 // protein amino acid phosphorylation // inferred from electronic annotation /// 6928 // cell motility // traceable author statement /// 6935 // chemotaxis // traceable author statement /// 7165 // signal transduction // traceable author statement
745	204073_s_at	0.530467	0.0002123	0.0167739	chromosome 11 open reading frame 9	C11orf9	chr11q12-q13.1	745	608329	---
4306	205259_at	0.530467	0.0002123	0.0167739	nuclear receptor subfamily 3, group C, member 2	NR3C2	chr4q31.1	4306	177735 /// 600983 /// 605115	6350 // transcription // inferred from electronic annotation /// 6355 // regulation of transcription, DNA-dependent // inferred from electronic annotation /// 6883 // sodium ion homeostasis // not recorded /// 7165 // signal transduction // traceable author statement /// 7588 // excretion // not recorded
9363	206039_at	0.530467	0.0002123	0.0167739	RAB33A, member RAS oncogene family	RAB33A	chrXq25	9363	300333	7264 // small GTPase mediated signal transduction // inferred from electronic annotation /// 15031 // protein transport // inferred from electronic annotation
5136	208396_s_at	0.530467	0.0002123	0.0167739	phosphodiesterase 1A, calmodulin-dependent	PDE1A	chr2q32.1	5136	171890	7165 // signal transduction // inferred from sequence or structural similarity /// 7165 // signal transduction // inferred from electronic annotation
5178	209243_s_at	0.530467	0.0002123	0.0167739	paternally expressed 3	PEG3	chr19q13.4	5178	601483	6355 // regulation of transcription, DNA-dependent // inferred from electronic annotation /// 6350 // transcription // inferred from electronic annotation /// 6355 // regulation of transcription, DNA-dependent // non-traceable author statement
310	209860_s_at	0.530467	0.0002123	0.0167739	annexin A7	ANXA7	chr10q21.1-q21.2	310	186360	---
57142	210968_s_at	0.530467	0.0002123	0.0167739	reticulon 4	RTN4	chr2p16.3	57142	604475	19987 // negative regulation of anti-apoptosis // inferred from mutant phenotype /// 30517 // negative regulation of axon extension // inferred from direct assay /// 42981 // regulation of apoptosis // non-traceable author statement /// 6915 // apoptosis // non-traceable author statement
831	212586_at	0.530467	0.0002123	0.0167739	calpastatin	CAST	chr5q15	831	114090	---
20	212772_s_at	0.530467	0.0002123	0.0167739	ATP-binding cassette, sub-family A (ABC1), member 2	ABCA2	chr9q34	20	600047	6629 // lipid metabolism // non-traceable author statement /// 6810 // transport // inferred from electronic annotation /// 6810 // transport // non-traceable author statement /// 8203 // cholesterol metabolism // inferred from direct assay /// 6915 // apoptosis // inferred from electronic annotation /// 7165 // signal transduction // inferred from electronic annotation /// 6917 // induction of a…
55140	221094_s_at	0.530467	0.0002123	0.0167739	elongation protein 3 homolog (S. cerevisiae)	ELP3	chr8p21.1	55140	---	15986 // ATP synthesis coupled proton transport // inferred from electronic annotation /// 6754 // ATP biosynthesis // inferred from electronic annotation
2029	221486_at	0.530467	0.0002123	0.0167739	endosulfine alpha	ENSA	chr1q21.2	2029	603061	6810 // transport // traceable author statement /// 7584 // response to nutrient // traceable author statement /// 74 // regulation of progression through cell cycle // inferred from electronic annotation /// 6350 // transcription // inferred from electronic annotation /// 6355 // regulation of transcription, DNA-dependent // inferred from electronic annotation /// 7049 // cell cycle // inferred …
64506	222903_s_at	0.530467	0.0002123	0.0167739	cytoplasmic polyadenylation element binding protein 1	CPEB1	chr15q25.2	64506	607342	---
219402	223356_s_at	0.530467	0.0002123	0.0167739	mitochondrial translational initiation factor 3	MTIF3	chr13q12.2	219402	---	6413 // translational initiation // inferred from electronic annotation
51528	223547_at	0.530467	0.0002123	0.0167739	chromosome 14 open reading frame 100	C14orf100	chr14q23.1	51528	---	---
10886	224169_at	0.530467	0.0002123	0.0167739	neuropeptide FF receptor 2	NPFFR2	chr4q21	10886	607449	7165 // signal transduction // inferred from electronic annotation /// 7186 // G-protein coupled receptor protein signaling pathway // traceable author statement /// 9582 // detection of abiotic stimulus // traceable author statement /// 7186 // G-protein coupled receptor protein signaling pathway // inferred from electronic annotation
1073	224663_s_at	0.530467	0.0002123	0.0167739	cofilin 2 (muscle)	CFL2	chr14q12	1073	601443	---
54899	225796_at	0.530467	0.0002123	0.0167739	PX domain containing serine/threonine kinase	PXK	chr3p14.3	54899	---	6468 // protein amino acid phosphorylation // traceable author statement /// 7242 // intracellular signaling cascade // inferred from electronic annotation /// 50804 // regulation of synaptic transmission // inferred from sequence or structural similarity /// 6468 // protein amino acid phosphorylation // inferred from electronic annotation
55529	226338_at	0.530467	0.0002123	0.0167739	transmembrane protein 55A	TMEM55A	chr8q21.3	55529	609864	---
389830 /// 642398 /// 653050 /// 653071	226558_at	0.530467	0.0002123	0.0167739	similar to Tektin-3 /// hypothetical protein LOC642398 /// similar to Tektin-3 /// similar to CG32820-PA, isoform A	LOC389830 /// LOC642398 /// LOC653050 /// LOC653071	chrYq11.1	389830 /// 642398 /// 653050 /// 653071	---	226 // microtubule cytoskeleton organization and biogenesis // inferred from electronic annotation
55356	228497_at	0.530467	0.0002123	0.0167739	solute carrier family 22 (organic cation transporter), member 15	SLC22A15	chr1p13.1	55356	608275	6810 // transport // inferred from electronic annotation
---	231898_x_at	0.530467	0.0002123	0.0167739	---	---	---	---	---	---
85865	234311_s_at	0.530467	0.0002123	0.0167739	GTP-binding protein 10 (putative)	GTPBP10	chr7q21.13	85865	---	---
5241	240776_at	0.530467	0.0002123	0.0167739	Progesterone receptor	PGR	chr11q22-q23	5241	607311	6350 // transcription // inferred from electronic annotation /// 6355 // regulation of transcription, DNA-dependent // inferred from electronic annotation /// 6366 // transcription from RNA polymerase II promoter // not recorded /// 7165 // signal transduction // traceable author statement /// 7267 // cell-cell signaling // traceable author statement
25900	36030_at	0.530467	0.0002123	0.0167739	hypothetical protein LOC25900, isoform 3	HOM-TES-103	chr12p13.3	25900	---	---
84947	232183_at	0.528476	0.00022651	0.017585	serine active site containing 1	SERAC1	chr6q25.3	84947	---	---
54933	1554897_s_at	0.526467	0.00024172	0.017585	rhomboid, veinlet-like 2 (Drosophila)	RHBDL2	chr1p34.3	54933	608962	---
2271	203033_x_at	0.526467	0.00024172	0.017585	fumarate hydratase	FH	chr1q42.1	2271	136850 /// 150800 /// 605839 /// 606812	6099 // tricarboxylic acid cycle // inferred from electronic annotation /// 6106 // fumarate metabolism // traceable author statement /// 7049 // cell cycle // inferred from electronic annotation /// 45786 // negative regulation of progression through cell cycle // inferred from electronic annotation /// 6106 // fumarate metabolism // inferred from electronic annotation
645919	228855_at	0.526467	0.00024172	0.017585	similar to Peroxisomal coenzyme A diphosphatase NUDT7 (Nucleoside diphosphate-linked moiety X motif 7) (Nudix motif 7)	LOC645919	chr16q23.1	645919	---	---
201163	1552664_at	0.526448	0.000241865	0.017585	folliculin	FLCN	chr17p11.2	201163	114500 /// 135150 /// 144700 /// 173600 /// 607273	7049 // cell cycle // inferred from electronic annotation /// 45786 // negative regulation of progression through cell cycle // inferred from electronic annotation
9705	1557583_at	0.526448	0.000241865	0.017585	Suppression of tumorigenicity 18 (breast carcinoma) (zinc finger protein)	ST18	chr8q11.23	9705	---	6350 // transcription // inferred from electronic annotation /// 6355 // regulation of transcription, DNA-dependent // inferred from electronic annotation
643965	1565809_x_at	0.526448	0.000241865	0.017585	Hypothetical protein LOC643965	LOC643965	chr1p36.33	643965	---	---
2804	201057_s_at	0.526448	0.000241865	0.017585	golgi autoantigen, golgin subfamily b, macrogolgin (with transmembrane signal), 1	GOLGB1	chr3q13	2804	602500	6355 // regulation of transcription, DNA-dependent // inferred from electronic annotation /// 7030 // Golgi organization and biogenesis // traceable author statement
11342	201779_s_at	0.526448	0.000241865	0.017585	ring finger protein 13	RNF13	chr3q25.1	11342	609247	6508 // proteolysis // inferred from electronic annotation
51097	201825_s_at	0.526448	0.000241865	0.017585	saccharopine dehydrogenase (putative)	SCCPDH	chr1q44	51097	---	---
8467	202303_x_at	0.526448	0.000241865	0.017585	SWI/SNF related, matrix associated, actin dependent regulator of chromatin, subfamily a, member 5	SMARCA5	chr4q31.1-q31.2	8467	603375	6334 // nucleosome assembly // inferred from direct assay /// 6338 // chromatin remodeling // inferred from direct assay /// 6352 // transcription initiation // inferred from direct assay /// 6357 // regulation of transcription from RNA polymerase II promoter // traceable author statement /// 16584 // nucleosome spacing // inferred from direct assay /// 16568 // chromatin modification // inferred…
9841	205340_at	0.526448	0.000241865	0.017585	zinc finger and BTB domain containing 24	ZBTB24	chr6q21	9841	---	6350 // transcription // inferred from electronic annotation /// 6355 // regulation of transcription, DNA-dependent // inferred from electronic annotation
9687	205862_at	0.526448	0.000241865	0.017585	GREB1 protein	GREB1	chr2p25.1	9687	---	---
599	209311_at	0.526448	0.000241865	0.017585	BCL2-like 2	BCL2L2	chr14q11.2-q12	599	601931	6916 // anti-apoptosis // traceable author statement /// 7283 // spermatogenesis // traceable author statement /// 42981 // regulation of apoptosis // inferred from electronic annotation /// 6915 // apoptosis // inferred from electronic annotation
26052	209839_at	0.526448	0.000241865	0.017585	dynamin 3	DNM3	chr1q24.3	26052	---	6412 // protein biosynthesis // inferred from electronic annotation /// 6897 // endocytosis // inferred from electronic annotation
219595	211303_x_at	0.526448	0.000241865	0.017585	growth-inhibiting protein 26	PSMAL	chr11q14.3	219595	609020	6508 // proteolysis // inferred from electronic annotation
26001	212047_s_at	0.526448	0.000241865	0.017585	ring finger protein 167	RNF167	chr17p13.2	26001	---	6508 // proteolysis // inferred from electronic annotation
90121	213079_at	0.526448	0.000241865	0.017585	TSR2, 20S rRNA accumulation, homolog (S. cerevisiae)	TSR2	chrXp11.22	90121	---	---
56948	213398_s_at	0.526448	0.000241865	0.017585	chromosome 14 open reading frame 124	C14orf124	chr14q12	56948	---	44237 // cellular metabolism // inferred from electronic annotation
9380	216308_x_at	0.526448	0.000241865	0.017585	glyoxylate reductase/hydroxypyruvate reductase	GRHPR	chr9q12	9380	260000 /// 604296	6118 // electron transport // inferred from direct assay /// 6564 // L-serine biosynthesis // inferred from electronic annotation /// 7588 // excretion // inferred from mutant phenotype /// 8152 // metabolism // inferred from electronic annotation /// 8152 // metabolism // non-traceable author statement
59339	217677_at	0.526448	0.000241865	0.017585	pleckstrin homology domain containing, family A (phosphoinositide binding specific) member 2	PLEKHA2	chr8p11.23	59339	607773	---
55246	218125_s_at	0.526448	0.000241865	0.017585	coiled-coil domain containing 25	CCDC25	chr8p21.1	55246	---	---
29087	218491_s_at	0.526448	0.000241865	0.017585	thymocyte nuclear protein 1	THYN1	chr11q25	29087	---	---
23120	220920_at	0.526448	0.000241865	0.017585	ATPase, Class V, type 10B	ATP10B	chr5q34	23120	---	6812 // cation transport // inferred from electronic annotation
27248	224628_at	0.526448	0.000241865	0.017585	chromosome 2 open reading frame 30	C2orf30	chr2p16.2	27248	---	---
150684	226024_at	0.526448	0.000241865	0.017585	copper metabolism (Murr1) domain containing 1	COMMD1	chr2p15	150684	607238	---
57478	227256_at	0.526448	0.000241865	0.017585	ubiquitin specific peptidase 31	USP31	chr16p12.1	57478	---	6511 // ubiquitin-dependent protein catabolism // inferred from electronic annotation
---	228116_at	0.526448	0.000241865	0.017585	Clone IMAGE:120162 mRNA sequence	---	---	---	---	---
80005	230206_at	0.526448	0.000241865	0.017585	Dedicator of cytokinesis 5	DOCK5	chr8p21.2	80005	---	---
---	230913_at	0.526448	0.000241865	0.017585	Full length insert cDNA clone ZE12B03	---	---	---	---	---
134218	235032_at	0.526448	0.000241865	0.017585	DnaJ homology subfamily A member 5	DNAJA5	chr5p13.2	134218	---	6457 // protein folding // inferred from electronic annotation
5136	242789_at	0.526448	0.000241865	0.017585	phosphodiesterase 1A, calmodulin-dependent	PDE1A	chr2q32.1	5136	171890	7165 // signal transduction // inferred from sequence or structural similarity /// 7165 // signal transduction // inferred from electronic annotation
1477	32723_at	0.526448	0.000241865	0.017585	cleavage stimulation factor, 3' pre-RNA, subunit 1, 50kDa	CSTF1	chr20q13.31	1477	600369	6378 // mRNA polyadenylylation // traceable author statement /// 6379 // mRNA cleavage // traceable author statement /// 6397 // mRNA processing // inferred from electronic annotation /// 6396 // RNA processing // traceable author statement
222236	238722_x_at	0.524458	0.000257847	0.0183205	N-acyl-phosphatidylethanolamine-hydrolyzing phospholipase D	NAPE-PLD	chr7q22.1	222236	---	---
6041	229285_at	0.522467	0.000274778	0.0183205	ribonuclease L (2',5'-oligoisoadenylate synthetase-dependent)	RNASEL	chr1q25	6041	180435 /// 601518	6397 // mRNA processing // inferred from electronic annotation /// 6468 // protein amino acid phosphorylation // non-traceable author statement /// 6468 // protein amino acid phosphorylation // inferred from electronic annotation
9555	1558779_at	0.522448	0.000274939	0.0183205	H2A histone family, member Y	H2AFY	chr5q31.3-q32	9555	610054	6334 // nucleosome assembly // inferred from electronic annotation /// 6334 // nucleosome assembly // non-traceable author statement /// 7001 // chromosome organization and biogenesis (sensu Eukaryota) // inferred from electronic annotation /// 7549 // dosage compensation // inferred from direct assay /// 16568 // chromatin modification // inferred from electronic annotation
11336	212630_at	0.522448	0.000274939	0.0183205	exocyst complex component 3	EXOC3	chr5p15.33	11336	608186	6887 // exocytosis // inferred from electronic annotation /// 15031 // protein transport // inferred from electronic annotation /// 6810 // transport // inferred from electronic annotation
55210	219068_x_at	0.522448	0.000274939	0.0183205	ATPase family, AAA domain containing 3A	ATAD3A	chr1p36.33	55210	---	---
27109	237400_at	0.522448	0.000274939	0.0183205	ATP synthase, H+ transporting, mitochondrial F0 complex, subunit s (factor B)	ATP5S	chr14q22.1	27109	---	6811 // ion transport // inferred from electronic annotation /// 15992 // proton transport // inferred from sequence or structural similarity /// 15992 // proton transport // non-traceable author statement /// 6810 // transport // inferred from electronic annotation /// 15992 // proton transport // inferred from electronic annotation
80213	1552426_a_at	0.52243	0.0002751	0.0183205	TM2 domain containing 3	TM2D3	chr15q26.3	80213	610014	---
374408	1554609_at	0.52243	0.0002751	0.0183205	similar to Cytochrome c, somatic	MGC12965	chr11q13.4	374408	---	---
283999	1564040_a_at	0.52243	0.0002751	0.0183205	hypothetical protein LOC283999	LOC283999	chr17q25.3	283999	---	---
25793	201178_at	0.52243	0.0002751	0.0183205	F-box protein 7	FBXO7	chr22q12-q13	25793	605648	6511 // ubiquitin-dependent protein catabolism // traceable author statement /// 31647 // regulation of protein stability // inferred from direct assay /// 6512 // ubiquitin cycle // inferred from electronic annotation
50717	202249_s_at	0.52243	0.0002751	0.0183205	WD repeat domain 42A	WDR42A	chr1q22-q23	50717	---	---
2145	203249_at	0.52243	0.0002751	0.0183205	enhancer of zeste homolog 1 (Drosophila)	EZH1	chr17q21.1-q21.3	2145	601674	6350 // transcription // inferred from electronic annotation /// 6355 // regulation of transcription, DNA-dependent // inferred from electronic annotation /// 9653 // morphogenesis // traceable author statement
5813	204020_at	0.52243	0.0002751	0.0183205	purine-rich element binding protein A	PURA	chr5q31	5813	600473	6268 // DNA unwinding during replication // inferred from direct assay /// 6270 // DNA replication initiation // traceable author statement /// 6350 // transcription // inferred from electronic annotation /// 6355 // regulation of transcription, DNA-dependent // inferred from electronic annotation /// 6915 // apoptosis // inferred from sequence or structural similarity /// 8283 // cell proliferat…
9482	204690_at	0.52243	0.0002751	0.0183205	syntaxin 8	STX8	chr17p12	9482	604203	6810 // transport // traceable author statement /// 6810 // transport // inferred from electronic annotation
8411	204841_s_at	0.52243	0.0002751	0.0183205	early endosome antigen 1, 162kD	EEA1	chr12q22	8411	605070	6906 // vesicle fusion // inferred from mutant phenotype /// 16189 // synaptic vesicle to endosome fusion // traceable author statement /// 45022 // early endosome to late endosome transport // non-traceable author statement
727	205500_at	0.52243	0.0002751	0.0183205	complement component 5	C5	chr9q33-q34	727	120900	187 // activation of MAPK activity // traceable author statement /// 6935 // chemotaxis // traceable author statement /// 6950 // response to stress // traceable author statement /// 6954 // inflammatory response // traceable author statement /// 6957 // complement activation, alternative pathway // inferred from electronic annotation /// 6958 // complement activation, classical pathway // inferr…
9524	208336_s_at	0.52243	0.0002751	0.0183205	glycoprotein, synaptic 2	GPSN2	chr19p13.12	9524	610057	---
23208	209197_at	0.52243	0.0002751	0.0183205	synaptotagmin XI	SYT11	chr1q21.2	23208	608741	6810 // transport // inferred from electronic annotation
5822	209336_at	0.52243	0.0002751	0.0183205	PWP2 periodic tryptophan protein homolog (yeast)	PWP2H	chr21q22.3	5822	601475	7165 // signal transduction // traceable author statement
25901	209479_at	0.52243	0.0002751	0.0183205	coiled-coil domain containing 28A	CCDC28A	chr6q23.1-q24.1	25901	---	---
8871	210612_s_at	0.52243	0.0002751	0.0183205	synaptojanin 2	SYNJ2	chr6q25.3	8871	609410	---
84864	213188_s_at	0.52243	0.0002751	0.0183205	MYC induced nuclear antigen	MINA	chr3q11.2	84864	---	---
9053	215471_s_at	0.52243	0.0002751	0.0183205	microtubule-associated protein 7	MAP7	chr6q23.3	9053	604108	226 // microtubule cytoskeleton organization and biogenesis // traceable author statement /// 7163 // establishment and/or maintenance of cell polarity // traceable author statement
50717	216885_s_at	0.52243	0.0002751	0.0183205	WD repeat domain 42A	WDR42A	chr1q22-q23	50717	---	---
25994	217845_x_at	0.52243	0.0002751	0.0183205	HIG1 domain family, member 1A	HIGD1A	chr3p22.1	25994	---	6412 // protein biosynthesis // inferred from electronic annotation /// 6412 // protein biosynthesis // non-traceable author statement
55297	218545_at	0.52243	0.0002751	0.0183205	coiled-coil domain containing 91	CCDC91	chr12p11.22	55297	---	15031 // protein transport // inferred from electronic annotation /// 6810 // transport // inferred from electronic annotation
8675	221500_s_at	0.52243	0.0002751	0.0183205	syntaxin 16	STX16	chr20q13.32	8675	603666	6886 // intracellular protein transport // inferred from electronic annotation /// 6891 // intra-Golgi vesicle-mediated transport // traceable author statement /// 6810 // transport // inferred from electronic annotation /// 15031 // protein transport // inferred from electronic annotation /// 6898 // receptor mediated endocytosis // inferred from electronic annotation
51013	222609_s_at	0.52243	0.0002751	0.0183205	exosome component 1	EXOSC1	chr10q24	51013	606493	6364 // rRNA processing // inferred from electronic annotation
51300	223004_s_at	0.52243	0.0002751	0.0183205	chromosome 3 open reading frame 1	C3orf1	chr3q13.33	51300	---	15031 // protein transport // inferred from electronic annotation
25912	223034_s_at	0.52243	0.0002751	0.0183205	chromosome 1 open reading frame 43	C1orf43	chr1q21.2	25912	---	---
84735	223699_at	0.52243	0.0002751	0.0183205	carnosine dipeptidase 1 (metallopeptidase M20 family)	CNDP1	chr18q22.3	84735	---	6508 // proteolysis // inferred from electronic annotation
84316	224512_s_at	0.52243	0.0002751	0.0183205	LSM domain containing 1 /// LSM domain containing 1	LSMD1	chr17p13.1	84316	---	16071 // mRNA metabolism // inferred from electronic annotation
5049	224777_s_at	0.52243	0.0002751	0.0183205	platelet-activating factor acetylhydrolase, isoform Ib, beta subunit 30kDa	PAFAH1B2	chr11q23	5049	602508	16042 // lipid catabolism // inferred from electronic annotation
80821	225970_at	0.52243	0.0002751	0.0183205	DDHD domain containing 1	DDHD1	chr14q21	80821	---	16042 // lipid catabolism // inferred from electronic annotation
54664	226529_at	0.52243	0.0002751	0.0183205	transmembrane protein 106B	TMEM106B	chr7p21.3	54664	---	---
---	227314_at	0.52243	0.0002751	0.0183205	Transcribed locus, strongly similar to NP_002194.1 integrin alpha 2 precursor; Integrin, alpha-2 (CD49B; alpha-2 subunit of VLA-2 receptor; platelet antigen Br) [Homo sapiens]	---	---	---	---	---
---	230416_at	0.52243	0.0002751	0.0183205	Transcribed locus	---	---	---	---	---
91775	235030_at	0.52243	0.0002751	0.0183205	family with sequence similarity 55, member C	FAM55C	chr3q12.3	91775	---	---
6327	235225_at	0.52243	0.0002751	0.0183205	sodium channel, voltage-gated, type II, beta	SCN2B	chr11q23	6327	601327	6811 // ion transport // inferred from electronic annotation /// 6814 // sodium ion transport // traceable author statement /// 7268 // synaptic transmission // traceable author statement /// 6810 // transport // inferred from electronic annotation /// 6814 // sodium ion transport // inferred from electronic annotation
4090	235451_at	0.52243	0.0002751	0.0183205	SMAD, mothers against DPP homolog 5 (Drosophila)	SMAD5	chr5q31	4090	603110	6350 // transcription // inferred from electronic annotation /// 6355 // regulation of transcription, DNA-dependent // inferred from sequence or structural similarity /// 7165 // signal transduction // non-traceable author statement /// 7179 // transforming growth factor beta receptor signaling pathway // non-traceable author statement /// 9880 // embryonic pattern specification // inferred from …
54885	238067_at	0.52243	0.0002751	0.0183205	TBC1 domain family, member 8B (with GRAM domain)	TBC1D8B	chrXq22.3	54885	---	---
---	240180_at	0.52243	0.0002751	0.0183205	MRNA full length insert cDNA clone EUROIMAGE 1090207	---	---	---	---	---
64149	203830_at	0.520439	0.000293048	0.0191703	chromosome 17 open reading frame 75	C17orf75	chr17q11.2	64149	---	7283 // spermatogenesis // non-traceable author statement /// 7283 // spermatogenesis // inferred from sequence or structural similarity
440026	212623_at	0.518429	0.000312226	0.0191703	transmembrane protein 41B	TMEM41B	chr11p15.4	440026	---	---
91683	215860_at	0.518429	0.000312226	0.0191703	Synaptotagmin XII	SYT12	chr11q13.1	91683	606436	6810 // transport // inferred from electronic annotation
10026	227639_at	0.518429	0.000312226	0.0191703	phosphatidylinositol glycan anchor biosynthesis, class K	PIGK	chr1p31.1	10026	605087	6467 // protein thiol-disulfide exchange // traceable author statement /// 6508 // proteolysis // inferred from electronic annotation /// 16255 // attachment of GPI anchor to protein // traceable author statement /// 6506 // GPI anchor biosynthesis // inferred from electronic annotation
91833	227693_at	0.518429	0.000312226	0.0191703	WD repeat domain 20	WDR20	chr14q32.31	91833	---	---
155370 /// 51119	1554089_s_at	0.518411	0.000312405	0.0191703	Shwachman-Bodian-Diamond syndrome /// Shwachman-Bodian-Diamond syndrome pseudogene	SBDS /// SBDSP	chr7q11.21 /// chr7q11.23	155370 /// 51119	260400 /// 607444	---
9481	1554161_at	0.518411	0.000312405	0.0191703	solute carrier family 25, member 27	SLC25A27	chr6p11.2-q12	9481	---	6091 // generation of precursor metabolites and energy // traceable author statement /// 6810 // transport // inferred from electronic annotation /// 6839 // mitochondrial transport // inferred from electronic annotation
25793	1554423_a_at	0.518411	0.000312405	0.0191703	F-box protein 7	FBXO7	chr22q12-q13	25793	605648	6511 // ubiquitin-dependent protein catabolism // traceable author statement /// 31647 // regulation of protein stability // inferred from direct assay /// 6512 // ubiquitin cycle // inferred from electronic annotation
---	1561004_at	0.518411	0.000312405	0.0191703	Full length insert cDNA clone YY74A01	---	---	---	---	---
5660 /// 57048	200871_s_at	0.518411	0.000312405	0.0191703	prosaposin (variant Gaucher disease and variant metachromatic leukodystrophy) /// phospholipid scramblase 3	PSAP /// PLSCR3	chr10q21-q22 /// chr17p13.1	5660 /// 57048	176801 /// 607611	6629 // lipid metabolism // inferred from electronic annotation /// 6665 // sphingolipid metabolism // inferred from electronic annotation /// 6687 // glycosphingolipid metabolism // traceable author statement /// 6869 // lipid transport // traceable author statement /// 7040 // lysosome organization and biogenesis // inferred from electronic annotation /// 17121 // phospholipid scrambling // non…
16	201000_at	0.518411	0.000312405	0.0191703	alanyl-tRNA synthetase	AARS	chr16q22	16	601065	6412 // protein biosynthesis // inferred from electronic annotation /// 6419 // alanyl-tRNA aminoacylation // traceable author statement /// 8033 // tRNA processing // traceable author statement /// 6419 // alanyl-tRNA aminoacylation // inferred from electronic annotation
653566 /// 9789	201239_s_at	0.518411	0.000312405	0.0191703	signal peptidase complex subunit 2 homolog (S. cerevisiae) /// similar to Signal peptidase complex subunit 2 (Microsomal signal peptidase 25 kDa subunit) (SPase 25 kDa subunit)	SPCS2 /// LOC653566	chr11q13.4 /// chr1p35.3	653566 /// 9789	---	6465 // signal peptide processing // inferred from electronic annotation /// 6694 // steroid biosynthesis // inferred from electronic annotation /// 6695 // cholesterol biosynthesis // inferred from electronic annotation /// 8610 // lipid biosynthesis // inferred from electronic annotation /// 16126 // sterol biosynthesis // inferred from electronic annotation /// 6468 // protein amino acid phosp…
2992	201554_x_at	0.518411	0.000312405	0.0191703	glycogenin 1	GYG1	chr3q24-q25.1	2992	603942	5978 // glycogen biosynthesis // inferred from electronic annotation /// 16051 // carbohydrate biosynthesis // inferred from electronic annotation
56255	201581_at	0.518411	0.000312405	0.0191703	thioredoxin domain containing 13	TXNDC13	chr20p12	56255	---	6118 // electron transport // inferred from electronic annotation /// 6810 // transport // inferred from electronic annotation
23463	201611_s_at	0.518411	0.000312405	0.0191703	isoprenylcysteine carboxyl methyltransferase	ICMT	chr1p36.21	23463	605851	6464 // protein modification // traceable author statement /// 6481 // C-terminal protein amino acid methylation // traceable author statement /// 6612 // protein targeting to membrane // traceable author statement /// 6481 // C-terminal protein amino acid methylation // inferred from electronic annotation
9425	203100_s_at	0.518411	0.000312405	0.0191703	chromodomain protein, Y-like	CDYL	chr6p25.1	9425	603778	6333 // chromatin assembly or disassembly // inferred from electronic annotation /// 7283 // spermatogenesis // traceable author statement /// 8152 // metabolism // inferred from electronic annotation
10231	203498_at	0.518411	0.000312405	0.0191703	Down syndrome critical region gene 1-like 1	DSCR1L1	chr6p12.3	10231	604876	7417 // central nervous system development // non-traceable author statement /// 19722 // calcium-mediated signaling // inferred from electronic annotation
11193	203599_s_at	0.518411	0.000312405	0.0191703	WW domain binding protein 4 (formin binding protein 21)	WBP4	chr13q14.11	11193	604981	398 // nuclear mRNA splicing, via spliceosome // inferred from electronic annotation /// 6397 // mRNA processing // inferred from electronic annotation
4123	203668_at	0.518411	0.000312405	0.0191703	mannosidase, alpha, class 2C, member 1	MAN2C1	chr15q11-q13	4123	154580	5975 // carbohydrate metabolism // inferred from electronic annotation /// 6013 // mannose metabolism // inferred from electronic annotation
23387	204156_at	0.518411	0.000312405	0.0191703	KIAA0999 protein	KIAA0999	chr11q23.3	23387	---	6468 // protein amino acid phosphorylation // inferred from electronic annotation
22875	204160_s_at	0.518411	0.000312405	0.0191703	ectonucleotide pyrophosphatase/phosphodiesterase 4 (putative function)	ENPP4	chr6p12.3	22875	---	9117 // nucleotide metabolism // inferred from electronic annotation
3290	205404_at	0.518411	0.000312405	0.0191703	hydroxysteroid (11-beta) dehydrogenase 1	HSD11B1	chr1q32-q41	3290	600713 /// 604931	6629 // lipid metabolism // inferred from electronic annotation /// 8152 // metabolism // inferred from electronic annotation /// 8211 // glucocorticoid metabolism // non-traceable author statement /// 8202 // steroid metabolism // inferred from electronic annotation
6731	208800_at	0.518411	0.000312405	0.0191703	signal recognition particle 72kDa	SRP72	chr4q11	6731	602122	6468 // protein amino acid phosphorylation // traceable author statement /// 7165 // signal transduction // traceable author statement
6470	209980_s_at	0.518411	0.000312405	0.0191703	serine hydroxymethyltransferase 1 (soluble)	SHMT1	chr17p11.2	6470	182144	6544 // glycine metabolism // inferred from electronic annotation /// 6563 // L-serine metabolism // inferred from electronic annotation /// 6565 // L-serine catabolism // not recorded /// 6730 // one-carbon compound metabolism // inferred from electronic annotation
5208	209992_at	0.518411	0.000312405	0.0191703	6-phosphofructo-2-kinase/fructose-2,6-biphosphatase 2	PFKFB2	chr1q31	5208	171835	6003 // fructose 2,6-bisphosphate metabolism // inferred from electronic annotation /// 8152 // metabolism // inferred from electronic annotation /// 6000 // fructose metabolism // traceable author statement
4887	210729_at	0.518411	0.000312405	0.0191703	neuropeptide Y receptor Y2	NPY2R	chr4q31	4887	162642	7165 // signal transduction // inferred from electronic annotation /// 7186 // G-protein coupled receptor protein signaling pathway // inferred from electronic annotation /// 7193 // G-protein signaling, adenylate cyclase inhibiting pathway // traceable author statement /// 7623 // circadian rhythm // not recorded /// 7626 // locomotory behavior // traceable author statement /// 7631 // feeding b…
170626 /// 5689	214288_s_at	0.518411	0.000312405	0.0191703	proteasome (prosome, macropain) subunit, beta type, 1 /// X antigen family, member 3	PSMB1 /// XAGE3	chr6q27 /// chrXp11.22-p11.21	170626 /// 5689	602017	6511 // ubiquitin-dependent protein catabolism // inferred from electronic annotation
2926	215030_at	0.518411	0.000312405	0.0191703	G-rich RNA sequence binding factor 1	GRSF1	chr4q13	2926	604851	6378 // mRNA polyadenylylation // traceable author statement
10048	216125_s_at	0.518411	0.000312405	0.0191703	RAN binding protein 9	RANBP9	chr6p23	10048	603854	7020 // microtubule nucleation // non-traceable author statement
57003	217814_at	0.518411	0.000312405	0.0191703	coiled-coil domain containing 47	CCDC47	chr17q23.3	57003	---	---
80254	222151_s_at	0.518411	0.000312405	0.0191703	centrosomal protein 63kDa	CEP63	chr3q22.1-q22.2	80254	---	---
55074	222553_x_at	0.518411	0.000312405	0.0191703	oxidation resistance 1	OXR1	chr8q23	55074	605609	16998 // cell wall catabolism // inferred from electronic annotation
57407	223206_s_at	0.518411	0.000312405	0.0191703	NmrA-like family domain containing 1	NMRAL1	chr16p13.3	57407	---	6808 // regulation of nitrogen utilization // inferred from electronic annotation
54865	224634_at	0.518411	0.000312405	0.0191703	G patch domain containing 4	GPATC4	chr1q22	54865	---	---
121260	225057_at	0.518411	0.000312405	0.0191703	Solute carrier family 15, member 4	SLC15A4	chr12q24.32	121260	---	6810 // transport // inferred from electronic annotation /// 6857 // oligopeptide transport // inferred from electronic annotation
55972	227012_at	0.518411	0.000312405	0.0191703	mitochondrial carrier family protein	MCFP	chr7q21.12	55972	---	6810 // transport // inferred from electronic annotation
57571	228984_at	0.518411	0.000312405	0.0191703	KIAA1394 protein	KIAA1394	chr11q13.1	57571	---	---
285813	229112_at	0.518411	0.000312405	0.0191703	hypothetical protein LOC285813	LOC285813	chr6p23	285813	---	---
139221	229160_at	0.518411	0.000312405	0.0191703	melanoma associated antigen (mutated) 1-like 1	MUM1L1	chrXq22.3	139221	---	---
4684	229799_s_at	0.518411	0.000312405	0.0191703	neural cell adhesion molecule 1	NCAM1	chr11q23.1	4684	116930	7155 // cell adhesion // inferred from electronic annotation /// 7155 // cell adhesion // non-traceable author statement /// 7267 // cell-cell signaling // not recorded /// 7268 // synaptic transmission // not recorded /// 7399 // nervous system development // inferred from electronic annotation /// 30154 // cell differentiation // inferred from electronic annotation /// 7275 // development // in…
57471	231911_at	0.518411	0.000312405	0.0191703	KIAA1189	KIAA1189	chr2q24.1	57471	610072	---
9829	204721_s_at	0.51642	0.000332528	0.0200898	DnaJ (Hsp40) homolog, subfamily C, member 6	DNAJC6	chr1pter-q31.3	9829	608375	6457 // protein folding // inferred from electronic annotation /// 6470 // protein amino acid dephosphorylation // inferred from electronic annotation
158135	231157_at	0.514429	0.000353813	0.0200898	tubulin tyrosine ligase-like family, member 11	TTLL11	chr9q33.2	158135	---	6464 // protein modification // inferred from electronic annotation
5746	206772_at	0.51441	0.000354013	0.0200898	parathyroid hormone receptor 2	PTHR2	chr2q33	5746	601469	7165 // signal transduction // inferred from electronic annotation /// 7186 // G-protein coupled receptor protein signaling pathway // traceable author statement /// 7186 // G-protein coupled receptor protein signaling pathway // inferred from electronic annotation
84274	223114_at	0.51441	0.000354013	0.0200898	coenzyme Q5 homolog, methyltransferase (S. cerevisiae)	COQ5	chr12q24.31	84274	---	6744 // ubiquinone biosynthesis // inferred from electronic annotation
130367	238567_at	0.51441	0.000354013	0.0200898	sphingosine-1-phosphate phosphotase 2	SGPP2	chr2q36.1	130367	---	---
153222	1554229_at	0.514392	0.000354212	0.0200898	adult retina protein	LOC153222	chr5q35.2	153222	---	6355 // regulation of transcription, DNA-dependent // inferred from electronic annotation
50859	1554418_s_at	0.514392	0.000354212	0.0200898	sparc/osteonectin, cwcv and kazal-like domains proteoglycan (testican) 3	SPOCK3	chr4q32.3	50859	607989	---
55858	1560622_at	0.514392	0.000354212	0.0200898	TPA regulated locus	TPARL	chr4q12	55858	---	---
6344	1562049_at	0.514392	0.000354212	0.0200898	Secretin receptor	SCTR	chr2q14.1	6344	182098	7165 // signal transduction // inferred from electronic annotation /// 7186 // G-protein coupled receptor protein signaling pathway // traceable author statement /// 7586 // digestion // traceable author statement /// 7588 // excretion // traceable author statement /// 7186 // G-protein coupled receptor protein signaling pathway // inferred from electronic annotation
51493	200042_at	0.514392	0.000354212	0.0200898	chromosome 22 open reading frame 28 /// chromosome 22 open reading frame 28	C22orf28	chr22q12	51493	---	---
3920	200821_at	0.514392	0.000354212	0.0200898	lysosomal-associated membrane protein 2	LAMP2	chrXq24	3920	300257 /// 309060	---
10134	200837_at	0.514392	0.000354212	0.0200898	B-cell receptor-associated protein 31	BCAP31	chrXq28	10134	300398	6886 // intracellular protein transport // inferred from electronic annotation /// 6888 // ER to Golgi vesicle-mediated transport // inferred from electronic annotation /// 6915 // apoptosis // inferred from electronic annotation /// 6955 // immune response // non-traceable author statement /// 6810 // transport // inferred from electronic annotation /// 15031 // protein transport // inferred fro…
9878	201685_s_at	0.514392	0.000354212	0.0200898	chromosome 14 open reading frame 92	C14orf92	chr14q11.2	9878	---	6355 // regulation of transcription, DNA-dependent // inferred from electronic annotation
9852	202909_at	0.514392	0.000354212	0.0200898	EPM2A (laforin) interacting protein 1	EPM2AIP1	chr3p22.1	9852	607911	---
11193	203597_s_at	0.514392	0.000354212	0.0200898	WW domain binding protein 4 (formin binding protein 21)	WBP4	chr13q14.11	11193	604981	398 // nuclear mRNA splicing, via spliceosome // inferred from electronic annotation /// 6397 // mRNA processing // inferred from electronic annotation
7257	203983_at	0.514392	0.000354212	0.0200898	translin-associated factor X	TSNAX	chr1q42.1	7257	602964	---
1318	204204_at	0.514392	0.000354212	0.0200898	solute carrier family 31 (copper transporters), member 2	SLC31A2	chr9q31-q32	1318	603088	6811 // ion transport // inferred from electronic annotation /// 6825 // copper ion transport // traceable author statement /// 6810 // transport // inferred from electronic annotation /// 6825 // copper ion transport // inferred from electronic annotation
10150	205017_s_at	0.514392	0.000354212	0.0200898	muscleblind-like 2 (Drosophila)	MBNL2	chr13q32.1	10150	607327	---
6775	206118_at	0.514392	0.000354212	0.0200898	signal transducer and activator of transcription 4	STAT4	chr2q32.2-q32.3	6775	600558	6350 // transcription // inferred from electronic annotation /// 6357 // regulation of transcription from RNA polymerase II promoter // not recorded /// 7242 // intracellular signaling cascade // inferred from electronic annotation /// 7259 // JAK-STAT cascade // traceable author statement /// 6355 // regulation of transcription, DNA-dependent // inferred from electronic annotation /// 7165 // si…
9184	209974_s_at	0.514392	0.000354212	0.0200898	BUB3 budding uninhibited by benzimidazoles 3 homolog (yeast)	BUB3	chr10q26	9184	603719	7067 // mitosis // traceable author statement /// 7094 // mitotic spindle checkpoint // not recorded /// 8283 // cell proliferation // traceable author statement /// 7093 // mitotic checkpoint // traceable author statement
9717	210169_at	0.514392	0.000354212	0.0200898	SEC14-like 5 (S. cerevisiae)	SEC14L5	chr16p13.3	9717	---	6810 // transport // inferred from electronic annotation
5494	210407_at	0.514392	0.000354212	0.0200898	protein phosphatase 1A (formerly 2C), magnesium-dependent, alpha isoform	PPM1A	chr14q23.1	5494	606108	6470 // protein amino acid dephosphorylation // inferred from electronic annotation /// 43123 // positive regulation of I-kappaB kinase/NF-kappaB cascade // inferred from mutant phenotype /// 6470 // protein amino acid dephosphorylation // not recorded
22998	212325_at	0.514392	0.000354212	0.0200898	hypothetical protein	DKFZP686A01247	chr4p13	22998	---	31032 // actomyosin structure organization and biogenesis // inferred from electronic annotation
175	216064_s_at	0.514392	0.000354212	0.0200898	aspartylglucosaminidase	AGA	chr4q32-q33	175	208400	6517 // protein deglycosylation // traceable author statement /// 6516 // glycoprotein catabolism // inferred from electronic annotation
26092	216100_s_at	0.514392	0.000354212	0.0200898	torsin A interacting protein 1	TOR1AIP1	chr1q24.2	26092	---	---
23588	217906_at	0.514392	0.000354212	0.0200898	kelch domain containing 2	KLHDC2	chr14q22.1	23588	---	---
387263	221786_at	0.514392	0.000354212	0.0200898	chromosome 6 open reading frame 120	C6orf120	chr6q27	387263	---	---
9406	223016_x_at	0.514392	0.000354212	0.0200898	zinc finger, RAN-binding domain containing 2	ZRANB2	chr1p31	9406	604347	8380 // RNA splicing // traceable author statement
84064	223155_at	0.514392	0.000354212	0.0200898	haloacid dehalogenase-like hydrolase domain containing 2	HDHD2	chr18q21.1	84064	---	8152 // metabolism // inferred from electronic annotation
4155	225407_at	0.514392	0.000354212	0.0200898	myelin basic protein	MBP	chr18q23	4155	159430	6955 // immune response // traceable author statement /// 7268 // synaptic transmission // traceable author statement /// 7417 // central nervous system development // traceable author statement /// 8366 // nerve ensheathment // traceable author statement
493753	225410_at	0.514392	0.000354212	0.0200898	hypothetical protein MGC52110	MGC52110	chr2q11.2	493753	---	---
57475	225726_s_at	0.514392	0.000354212	0.0200898	pleckstrin homology domain containing, family H (with MyTH4 domain) member 1	PLEKHH1	chr14q24.1	57475	---	---
51104	227551_at	0.514392	0.000354212	0.0200898	chromosome 9 open reading frame 77	C9orf77	chr9q21.13	51104	---	---
57559	227606_s_at	0.514392	0.000354212	0.0200898	STAM binding protein-like 1	STAMBPL1	chr10q23.31	57559	---	6512 // ubiquitin cycle // inferred from electronic annotation
---	227620_at	0.514392	0.000354212	0.0200898	---	---	---	---	---	---
---	227990_at	0.514392	0.000354212	0.0200898	Transcribed locus	---	---	---	---	---
55314	228624_at	0.514392	0.000354212	0.0200898	transmembrane protein 144	TMEM144	chr4q32.1	55314	---	---
9590	231067_s_at	0.514392	0.000354212	0.0200898	A kinase (PRKA) anchor protein (gravin) 12	AKAP12	chr6q24-q25	9590	604698	6605 // protein targeting // inferred from electronic annotation /// 7165 // signal transduction // inferred from electronic annotation /// 7186 // G-protein coupled receptor protein signaling pathway // traceable author statement
10569	231718_at	0.514392	0.000354212	0.0200898	step II splicing factor SLU7	SLU7	chr5q33.3	10569	605974	6376 // mRNA splice site selection // traceable author statement /// 6397 // mRNA processing // traceable author statement
254128	235132_at	0.514392	0.000354212	0.0200898	hypothetical protein LOC254128	LOC254128	chr2q14.2	254128	---	---
116362	238066_at	0.514392	0.000354212	0.0200898	retinol binding protein 7, cellular	RBP7	chr1p36.22	116362	608604	6810 // transport // inferred from electronic annotation
93377	239575_at	0.514392	0.000354212	0.0200898	transmembrane protein 10	TMEM10	chr10q23-q24	93377	---	---
492311	241874_at	0.514392	0.000354212	0.0200898	similar to bovine IgA regulatory protein	LOC492311	chr5q31	492311	---	---
26127	243619_at	0.514392	0.000354212	0.0200898	FGFR1 oncogene partner 2	FGFR1OP2	chr12p11.23	26127	608858	---
29117	228289_at	0.512419	0.00037653	0.0208803	Bromodomain containing 7	BRD7	chr16q12	29117	---	6357 // regulation of transcription from RNA polymerase II promoter // inferred from direct assay /// 16055 // Wnt receptor signaling pathway // inferred from electronic annotation
9778	212441_at	0.512401	0.00037674	0.0208803	KIAA0232 gene product	KIAA0232	chr4p16.1	9778	---	---
3420	201509_at	0.510392	0.000400773	0.0208803	isocitrate dehydrogenase 3 (NAD+) beta	IDH3B	chr20p13	3420	604526	6099 // tricarboxylic acid cycle // inferred from electronic annotation /// 6102 // isocitrate metabolism // traceable author statement /// 8152 // metabolism // inferred from electronic annotation
55183	214700_x_at	0.510392	0.000400773	0.0208803	RAP1 interacting factor homolog (yeast)	RIF1	chr2q23.3	55183	608952	723 // telomere maintenance // inferred from electronic annotation /// 6974 // response to DNA damage stimulus // inferred from electronic annotation /// 7049 // cell cycle // inferred from electronic annotation
1028	216894_x_at	0.510392	0.000400773	0.0208803	cyclin-dependent kinase inhibitor 1C (p57, Kip2)	CDKN1C	chr11p15.5	1028	130650 /// 600856	79 // regulation of cyclin-dependent protein kinase activity // traceable author statement /// 80 // G1 phase of mitotic cell cycle // traceable author statement /// 7049 // cell cycle // inferred from electronic annotation /// 7050 // cell cycle arrest // traceable author statement /// 8285 // negative regulation of cell proliferation // traceable author statement /// 7050 // cell cycle arrest /…
644488	244532_x_at	0.510392	0.000400773	0.0208803	Hypothetical protein LOC644488	LOC644488	chr1q12	644488	---	---
54899	1552275_s_at	0.510374	0.000400994	0.0208803	PX domain containing serine/threonine kinase	PXK	chr3p14.3	54899	---	6468 // protein amino acid phosphorylation // traceable author statement /// 7242 // intracellular signaling cascade // inferred from electronic annotation /// 50804 // regulation of synaptic transmission // inferred from sequence or structural similarity /// 6468 // protein amino acid phosphorylation // inferred from electronic annotation
9481	1552774_a_at	0.510374	0.000400994	0.0208803	solute carrier family 25, member 27	SLC25A27	chr6p11.2-q12	9481	---	6091 // generation of precursor metabolites and energy // traceable author statement /// 6810 // transport // inferred from electronic annotation /// 6839 // mitochondrial transport // inferred from electronic annotation
6854	1553037_a_at	0.510374	0.000400994	0.0208803	synapsin II	SYN2	chr3p25	6854	181500 /// 600755	7268 // synaptic transmission // traceable author statement /// 7269 // neurotransmitter secretion // inferred from electronic annotation
158399	1554007_at	0.510374	0.000400994	0.0208803	Zinc finger protein 483	ZNF483	chr9q31.3	158399	---	6350 // transcription // inferred from electronic annotation /// 6355 // regulation of transcription, DNA-dependent // inferred from electronic annotation
84698	1560458_s_at	0.510374	0.000400994	0.0208803	calcyphosine 2	CAPS2	chr12q21.1	84698	607724	---
57062	200694_s_at	0.510374	0.000400994	0.0208803	DEAD (Asp-Glu-Ala-Asp) box polypeptide 24	DDX24	chr14q32	57062	606181	16070 // RNA metabolism // non-traceable author statement /// 7165 // signal transduction // inferred from electronic annotation /// 7339 // binding of sperm to zona pellucida // inferred from electronic annotation /// 7283 // spermatogenesis // traceable author statement /// 7338 // fertilization (sensu Metazoa) // traceable author statement
1718	200862_at	0.510374	0.000400994	0.0208803	24-dehydrocholesterol reductase	DHCR24	chr1p33-p31.1	1718	602398 /// 606418	6118 // electron transport // inferred from electronic annotation /// 6695 // cholesterol biosynthesis // inferred from sequence or structural similarity /// 6695 // cholesterol biosynthesis // non-traceable author statement /// 6915 // apoptosis // non-traceable author statement /// 6916 // anti-apoptosis // inferred from direct assay /// 6979 // response to oxidative stress // inferred from exp…
4154	201152_s_at	0.510374	0.000400994	0.0208803	muscleblind-like (Drosophila)	MBNL1	chr3q25	4154	606516	1701 // embryonic development (sensu Mammalia) // inferred from sequence or structural similarity /// 7399 // nervous system development // inferred from sequence or structural similarity /// 7517 // muscle development // inferred from sequence or structural similarity /// 30326 // embryonic limb morphogenesis // inferred from sequence or structural similarity /// 45445 // myoblast differentiatio…
9380	201347_x_at	0.510374	0.000400994	0.0208803	glyoxylate reductase/hydroxypyruvate reductase	GRHPR	chr9q12	9380	260000 /// 604296	6118 // electron transport // inferred from direct assay /// 6564 // L-serine biosynthesis // inferred from electronic annotation /// 7588 // excretion // inferred from mutant phenotype /// 8152 // metabolism // inferred from electronic annotation /// 8152 // metabolism // non-traceable author statement
10542	202300_at	0.510374	0.000400994	0.0208803	hepatitis B virus x interacting protein	HBXIP	chr1p13.3	10542	608521	9615 // response to virus // traceable author statement /// 19079 // viral genome replication // traceable author statement
10278	204400_at	0.510374	0.000400994	0.0208803	embryonal Fyn-associated substrate	EFS	chr14q11.2-q12	10278	609906	7155 // cell adhesion // inferred from electronic annotation /// 7242 // intracellular signaling cascade // traceable author statement
4884	204684_at	0.510374	0.000400994	0.0208803	neuronal pentraxin I	NPTX1	chr17q25.1-q25.2	4884	602367	6810 // transport // traceable author statement /// 7268 // synaptic transmission // traceable author statement /// 7417 // central nervous system development // traceable author statement
9134	205034_at	0.510374	0.000400994	0.0208803	cyclin E2	CCNE2	chr8q22.1	9134	603775	75 // cell cycle checkpoint // traceable author statement /// 79 // regulation of cyclin-dependent protein kinase activity // traceable author statement /// 7049 // cell cycle // inferred from electronic annotation /// 51301 // cell division // inferred from electronic annotation /// 74 // regulation of progression through cell cycle // inferred from electronic annotation
1399	206184_at	0.510374	0.000400994	0.0208803	v-crk sarcoma virus CT10 oncogene homolog (avian)-like	CRKL	chr22q11|22q11.21	1399	602007	6468 // protein amino acid phosphorylation // not recorded /// 6928 // cell motility // not recorded /// 7242 // intracellular signaling cascade // traceable author statement /// 7254 // JNK cascade // traceable author statement /// 7265 // Ras protein signal transduction // traceable author statement /// 7242 // intracellular signaling cascade // inferred from electronic annotation
10755	207525_s_at	0.510374	0.000400994	0.0208803	GIPC PDZ domain containing family, member 1	GIPC1	chr19p13.1	10755	605072	7186 // G-protein coupled receptor protein signaling pathway // non-traceable author statement /// 398 // nuclear mRNA splicing, via spliceosome // inferred from electronic annotation /// 6397 // mRNA processing // inferred from electronic annotation /// 16071 // mRNA metabolism // inferred from electronic annotation /// 8380 // RNA splicing // traceable author statement /// 245 // spliceosome as…
10553	210253_at	0.510374	0.000400994	0.0208803	HIV-1 Tat interactive protein 2, 30kDa	HTATIP2	chr11p15.1	10553	605628	7049 // cell cycle // inferred from electronic annotation /// 30154 // cell differentiation // inferred from electronic annotation /// 42981 // regulation of apoptosis // inferred from direct assay /// 45765 // regulation of angiogenesis // inferred from direct assay /// 45786 // negative regulation of progression through cell cycle // inferred from electronic annotation /// 51170 // nuclear impo…
3306	211538_s_at	0.510374	0.000400994	0.0208803	heat shock 70kDa protein 2	HSPA2	chr14q24.1	3306	140560	6457 // protein folding // inferred from electronic annotation /// 6986 // response to unfolded protein // traceable author statement /// 7140 // male meiosis // traceable author statement /// 7286 // spermatid development // traceable author statement /// 6986 // response to unfolded protein // inferred from electronic annotation
51603	212407_at	0.510374	0.000400994	0.0208803	KIAA0859	KIAA0859	chr1q24-q25.3	51603	---	---
57460	212686_at	0.510374	0.000400994	0.0208803	protein phosphatase 1H (PP2C domain containing)	PPM1H	chr12q14.1-q14.2	57460	---	---
23398	213483_at	0.510374	0.000400994	0.0208803	peptidylprolyl isomerase domain and WD repeat containing 1	PPWD1	chr5q12.3	23398	---	6457 // protein folding // inferred from electronic annotation
10933	217982_s_at	0.510374	0.000400994	0.0208803	mortality factor 4 like 1	MORF4L1	chr15q24	10933	607303	1558 // regulation of cell growth // non-traceable author statement /// 6350 // transcription // inferred from electronic annotation /// 6355 // regulation of transcription, DNA-dependent // inferred from electronic annotation /// 16568 // chromatin modification // inferred from electronic annotation /// 1558 // regulation of cell growth // inferred from electronic annotation
79180	217992_s_at	0.510374	0.000400994	0.0208803	EF-hand domain family, member D2	EFHD2	chr1p36.21	79180	---	---
80006	218674_at	0.510374	0.000400994	0.0208803	hypothetical protein FLJ13611	FLJ13611	chr5q12.3	80006	---	---
54793	218823_s_at	0.510374	0.000400994	0.0208803	potassium channel tetramerisation domain containing 9	KCTD9	chr8p21.1	54793	---	6813 // potassium ion transport // inferred from electronic annotation
4054	219922_s_at	0.510374	0.000400994	0.0208803	latent transforming growth factor beta binding protein 3	LTBP3	chr11q12	4054	602090	---
79789	221042_s_at	0.510374	0.000400994	0.0208803	calmin (calponin-like, transmembrane)	CLMN	chr14q32.13	79789	---	---
55863	221622_s_at	0.510374	0.000400994	0.0208803	transmembrane protein 126B	TMEM126B	chr11q14.1	55863	---	---
51060	223017_at	0.510374	0.000400994	0.0208803	thioredoxin domain containing 12 (endoplasmic reticulum)	TXNDC12	chr1p32.3	51060	609448	---
91612	223210_at	0.510374	0.000400994	0.0208803	churchill domain containing 1	CHURC1	chr14q23.3	91612	608577	6350 // transcription // inferred from electronic annotation /// 6355 // regulation of transcription, DNA-dependent // inferred from electronic annotation /// 7275 // development // inferred from electronic annotation /// 45941 // positive regulation of transcription // inferred from electronic annotation
83940	223231_at	0.510374	0.000400994	0.0208803	TatD DNase domain containing 1	TATDN1	chr8q24.13	83940	---	---
79027	223302_s_at	0.510374	0.000400994	0.0208803	zinc finger protein 655	ZNF655	chr7q22.1	79027	---	6350 // transcription // inferred from electronic annotation /// 6355 // regulation of transcription, DNA-dependent // inferred from electronic annotation
91272	225030_at	0.510374	0.000400994	0.0208803	family with sequence similarity 44, member B	FAM44B	chr5q35.2	91272	---	---
10085	225275_at	0.510374	0.000400994	0.0208803	EGF-like repeats and discoidin I-like domains 3	EDIL3	chr5q14	10085	606018	7155 // cell adhesion // inferred from electronic annotation /// 7275 // development // inferred from electronic annotation
---	225492_at	0.510374	0.000400994	0.0208803	CDNA FLJ32412 fis, clone SKMUS2000690	---	---	---	---	---
79834	225913_at	0.510374	0.000400994	0.0208803	KIAA2002 protein	KIAA2002	chr15q24.3	79834	---	6468 // protein amino acid phosphorylation // inferred from electronic annotation
169200	225972_at	0.510374	0.000400994	0.0208803	Transmembrane protein 64	TMEM64	chr8q21.3	169200	---	---
221120	226127_at	0.510374	0.000400994	0.0208803	alkB, alkylation repair homolog 3 (E. coli)	ALKBH3	chr11p11.2	221120	---	---
6119	226596_x_at	0.510374	0.000400994	0.0208803	Replication protein A3, 14kDa	RPA3	chr7p22	6119	179837	6260 // DNA replication // traceable author statement /// 6281 // DNA repair // not recorded /// 6260 // DNA replication // inferred from electronic annotation
113655	227296_at	0.510374	0.000400994	0.0208803	major facilitator superfamily domain containing 3	MFSD3	chr8q24.3	113655	---	---
56899	227441_s_at	0.510374	0.000400994	0.0208803	ankyrin repeat and sterile alpha motif domain containing 1B	ANKS1B	chr12q23.1	56899	607815	---
57724	227638_at	0.510374	0.000400994	0.0208803	KIAA1632	KIAA1632	chr18q12.3	57724	---	---
286827	227801_at	0.510374	0.000400994	0.0208803	tripartite motif-containing 59	TRIM59	chr3q26.1	286827	---	---
147650	227992_s_at	0.510374	0.000400994	0.0208803	hypothetical protein LOC147650	LOC147650	chr19q13.33	147650	---	---
55857	228291_s_at	0.510374	0.000400994	0.0208803	chromosome 20 open reading frame 19	C20orf19	chr20pter-q11.23	55857	---	---
131870	235054_at	0.510374	0.000400994	0.0208803	nudix (nucleoside diphosphate linked moiety X)-type motif 16	NUDT16	chr3q22.1	131870	---	---
---	243843_at	0.510374	0.000400994	0.0208803	Transcribed locus	---	---	---	---	---
7767	244462_at	0.510374	0.000400994	0.0208803	Zinc finger protein 224	ZNF224	chr19q13.2	7767	606955	6350 // transcription // inferred from electronic annotation /// 6355 // regulation of transcription, DNA-dependent // inferred from electronic annotation
57237	213839_at	0.508382	0.000426176	0.0216627	KIAA0500 protein	KIAA0500	chr14q32.2	57237	---	---
80218	217745_s_at	0.508382	0.000426176	0.0216627	N-acetyltransferase 13	NAT13	chr3q13.2	80218	---	6474 // N-terminal protein amino acid acetylation // traceable author statement
56172	223092_at	0.508382	0.000426176	0.0216627	ankylosis, progressive homolog (mouse)	ANKH	chr5p15.1	56172	118600 /// 123000 /// 605145	1501 // skeletal development // non-traceable author statement /// 6810 // transport // inferred from electronic annotation /// 6817 // phosphate transport // inferred from electronic annotation /// 7605 // sensory perception of sound // inferred from electronic annotation /// 7626 // locomotory behavior // non-traceable author statement /// 30500 // regulation of bone mineralization // inferred …
3033	201036_s_at	0.506373	0.000453018	0.0216627	L-3-hydroxyacyl-Coenzyme A dehydrogenase, short chain	HADHSC	chr4q22-q26	3033	231530 /// 601609 /// 609975	6629 // lipid metabolism // inferred from electronic annotation /// 6631 // fatty acid metabolism // inferred from electronic annotation
10947	203410_at	0.506373	0.000453018	0.0216627	adaptor-related protein complex 3, mu 2 subunit	AP3M2	chr8p11.2	10947	---	6886 // intracellular protein transport // inferred from electronic annotation /// 6810 // transport // inferred from electronic annotation /// 15031 // protein transport // inferred from electronic annotation
6843	207100_s_at	0.506373	0.000453018	0.0216627	vesicle-associated membrane protein 1 (synaptobrevin 1)	VAMP1	chr12p	6843	185880	16192 // vesicle-mediated transport // inferred from electronic annotation
---	1561055_at	0.506355	0.000453263	0.0216627	CDNA clone IMAGE:5303550	---	---	---	---	---
402381	1561403_at	0.506355	0.000453263	0.0216627	spermatogenesis and oogenesis specific basic helix-loop-helix 1	SOHLH1	chr9q34.3	402381	610224	45449 // regulation of transcription // inferred from electronic annotation
5701	201068_s_at	0.506355	0.000453263	0.0216627	proteasome (prosome, macropain) 26S subunit, ATPase, 2	PSMC2	chr7q22.1-q22.3	5701	154365	6508 // proteolysis // not recorded /// 30163 // protein catabolism // inferred from electronic annotation
54386	201174_s_at	0.506355	0.000453263	0.0216627	telomeric repeat binding factor 2, interacting protein	TERF2IP	chr16q23.1	54386	605061	7004 // telomere maintenance via telomerase // traceable author statement /// 45449 // regulation of transcription // inferred from electronic annotation /// 6350 // transcription // inferred from electronic annotation /// 6355 // regulation of transcription, DNA-dependent // inferred from electronic annotation /// 723 // telomere maintenance // inferred from electronic annotation
2114	201328_at	0.506355	0.000453263	0.0216627	v-ets erythroblastosis virus E26 oncogene homolog 2 (avian)	ETS2	chr21q22.3|21q22.2	2114	164740	1501 // skeletal development // traceable author statement /// 6355 // regulation of transcription, DNA-dependent // inferred from electronic annotation
10424	201701_s_at	0.506355	0.000453263	0.0216627	progesterone receptor membrane component 2	PGRMC2	chr4q26	10424	607735	---
27122	202196_s_at	0.506355	0.000453263	0.0216627	dickkopf homolog 3 (Xenopus laevis)	DKK3	chr11p15.2	27122	605416	6118 // electron transport // inferred from electronic annotation /// 7275 // development // inferred from electronic annotation /// 9653 // morphogenesis // traceable author statement /// 16055 // Wnt receptor signaling pathway // inferred from electronic annotation /// 30178 // negative regulation of Wnt receptor signaling pathway // inferred from electronic annotation
26097	202560_s_at	0.506355	0.000453263	0.0216627	chromosome 1 open reading frame 77	C1orf77	chr1q21.3	26097	---	---
22908	202797_at	0.506355	0.000453263	0.0216627	SAC1 suppressor of actin mutations 1-like (yeast)	SACM1L	chr3p21.3	22908	606569	---
10144	202973_x_at	0.506355	0.000453263	0.0216627	family with sequence similarity 13, member A1	FAM13A1	chr4q22.1	10144	---	7165 // signal transduction // inferred from electronic annotation
373	204732_s_at	0.506355	0.000453263	0.0216627	tripartite motif-containing 23	TRIM23	chr5q12.3	373	601747	6364 // rRNA processing // inferred from electronic annotation /// 7264 // small GTPase mediated signal transduction // inferred from electronic annotation /// 16567 // protein ubiquitination // inferred from direct assay /// 7046 // ribosome biogenesis // inferred from electronic annotation
9705	206135_at	0.506355	0.000453263	0.0216627	suppression of tumorigenicity 18 (breast carcinoma) (zinc finger protein)	ST18	chr8q11.23	9705	---	6350 // transcription // inferred from electronic annotation /// 6355 // regulation of transcription, DNA-dependent // inferred from electronic annotation
28513	206898_at	0.506355	0.000453263	0.0216627	cadherin 19, type 2	CDH19	chr18q22-q23	28513	603016	7156 // homophilic cell adhesion // inferred from electronic annotation /// 7156 // homophilic cell adhesion // non-traceable author statement /// 7155 // cell adhesion // inferred from electronic annotation /// 16337 // cell-cell adhesion // non-traceable author statement
9885	209221_s_at	0.506355	0.000453263	0.0216627	oxysterol binding protein-like 2	OSBPL2	chr20q13.3	9885	606731	6869 // lipid transport // inferred from electronic annotation /// 8202 // steroid metabolism // inferred from electronic annotation /// 6810 // transport // inferred from electronic annotation
2135	209537_at	0.506355	0.000453263	0.0216627	exostoses (multiple)-like 2	EXTL2	chr1p21	2135	602411	6044 // N-acetylglucosamine metabolism // inferred from direct assay /// 19276 // UDP-N-acetylgalactosamine metabolism // inferred from direct assay
10098	209890_at	0.506355	0.000453263	0.0216627	tetraspanin 5 /// tetraspanin 5	TSPAN5	chr4q23	10098	---	6118 // electron transport // inferred from electronic annotation
5921	210621_s_at	0.506355	0.000453263	0.0216627	RAS p21 protein activator (GTPase activating protein) 1	RASA1	chr5q13.3	5921	139150 /// 608354 /// 608355	910 // cytokinesis // inferred from sequence or structural similarity /// 1570 // vasculogenesis // inferred from sequence or structural similarity /// 1953 // negative regulation of cell-matrix adhesion // inferred from direct assay /// 7155 // cell adhesion // inferred from sequence or structural similarity /// 7162 // negative regulation of cell adhesion // inferred from direct assay /// 7242 …
444	210896_s_at	0.506355	0.000453263	0.0216627	aspartate beta-hydroxylase	ASPH	chr8q12.1	444	600582	6936 // muscle contraction // traceable author statement /// 18193 // peptidyl-amino acid modification // inferred from electronic annotation
221061	212771_at	0.506355	0.000453263	0.0216627	chromosome 10 open reading frame 38	C10orf38	chr10p13	221061	---	---
8867	212990_at	0.506355	0.000453263	0.0216627	synaptojanin 1	SYNJ1	chr21q22.2	8867	604297	6796 // phosphate metabolism // traceable author statement /// 48488 // synaptic vesicle endocytosis // traceable author statement /// 6897 // endocytosis // inferred from electronic annotation
7110	213024_at	0.506355	0.000453263	0.0216627	TATA element modulatory factor 1	TMF1	chr3p21-p12	7110	601126	6350 // transcription // inferred from electronic annotation /// 6355 // regulation of transcription, DNA-dependent // traceable author statement /// 6366 // transcription from RNA polymerase II promoter // traceable author statement /// 6355 // regulation of transcription, DNA-dependent // inferred from electronic annotation
23387	213034_at	0.506355	0.000453263	0.0216627	KIAA0999 protein	KIAA0999	chr11q23.3	23387	---	6468 // protein amino acid phosphorylation // inferred from electronic annotation
11155	213371_at	0.506355	0.000453263	0.0216627	LIM domain binding 3	LDB3	chr10q22.3-q23.2	11155	605906 /// 609452	---
7018	214064_at	0.506355	0.000453263	0.0216627	transferrin	TF	chr3q22.1	7018	190000 /// 209300	6811 // ion transport // inferred from electronic annotation /// 6826 // iron ion transport // inferred from electronic annotation /// 6879 // iron ion homeostasis // inferred from electronic annotation /// 6810 // transport // inferred from electronic annotation
6711	215918_s_at	0.506355	0.000453263	0.0216627	spectrin, beta, non-erythrocytic 1	SPTBN1	chr2p21	6711	182790	51016 // barbed-end actin filament capping // inferred from electronic annotation
8871	216180_s_at	0.506355	0.000453263	0.0216627	synaptojanin 2	SYNJ2	chr6q25.3	8871	609410	---
889	216713_at	0.506355	0.000453263	0.0216627	KRIT1, ankyrin repeat containing	KRIT1	chr7q21-q22	889	116860 /// 604214	7264 // small GTPase mediated signal transduction // traceable author statement
55109	218534_s_at	0.506355	0.000453263	0.0216627	angiogenic factor with G patch and FHA domains 1	AGGF1	chr5q13.3	55109	149000 /// 608464	160 // two-component signal transduction system (phosphorelay) // inferred from electronic annotation /// 1525 // angiogenesis // inferred from electronic annotation /// 1570 // vasculogenesis // traceable author statement /// 1938 // positive regulation of endothelial cell proliferation // inferred from direct assay /// 6396 // RNA processing // traceable author statement /// 7155 // cell adhesi…
51084	220753_s_at	0.506355	0.000453263	0.0216627	crystallin, lambda 1	CRYL1	chr13q12.11	51084	609877	6631 // fatty acid metabolism // inferred from electronic annotation
79101	221580_s_at	0.506355	0.000453263	0.0216627	Josephin domain containing 3	JOSD3	chr11q21	79101	---	---
51068	222497_x_at	0.506355	0.000453263	0.0216627	NMD3 homolog (S. cerevisiae)	NMD3	chr3q26.1	51068	---	---
79956	222603_at	0.506355	0.000453263	0.0216627	KIAA1815	KIAA1815	chr9p24	79956	---	6508 // proteolysis // inferred from electronic annotation
54407	222982_x_at	0.506355	0.000453263	0.0216627	solute carrier family 38, member 2	SLC38A2	chr12q	54407	605180	15671 // oxygen transport // inferred from electronic annotation
26995	223109_at	0.506355	0.000453263	0.0216627	TruB pseudouridine (psi) synthase homolog 2 (E. coli)	TRUB2	chr9q34.11	26995	---	6396 // RNA processing // inferred from electronic annotation
29058	224584_at	0.506355	0.000453263	0.0216627	chromosome 20 open reading frame 30	C20orf30	chr20p12.3	29058	---	---
55274	225048_at	0.506355	0.000453263	0.0216627	PHD finger protein 10	PHF10	chr6q27	55274	---	6350 // transcription // inferred from electronic annotation /// 6355 // regulation of transcription, DNA-dependent // inferred from electronic annotation
57475	225727_at	0.506355	0.000453263	0.0216627	pleckstrin homology domain containing, family H (with MyTH4 domain) member 1	PLEKHH1	chr14q24.1	57475	---	---
84912	225881_at	0.506355	0.000453263	0.0216627	solute carrier family 35, member B4	SLC35B4	chr7q33	84912	---	6810 // transport // inferred from electronic annotation /// 15780 // nucleotide-sugar transport // inferred from electronic annotation /// 15788 // UDP-N-acetylglucosamine transport // inferred from direct assay /// 15790 // UDP-xylose transport // inferred from direct assay
84866	226647_at	0.506355	0.000453263	0.0216627	transmembrane protein 25	TMEM25	chr11q23.3	84866	---	---
55858	226825_s_at	0.506355	0.000453263	0.0216627	transmembrane protein 165	TMEM165	chr4q12	55858	---	---
201266	227046_at	0.506355	0.000453263	0.0216627	solute carrier family 39 (metal ion transporter), member 11	SLC39A11	chr17q24.3-q25.1	201266	---	30001 // metal ion transport // inferred from electronic annotation
9590	227529_s_at	0.506355	0.000453263	0.0216627	A kinase (PRKA) anchor protein (gravin) 12	AKAP12	chr6q24-q25	9590	604698	6605 // protein targeting // inferred from electronic annotation /// 7165 // signal transduction // inferred from electronic annotation /// 7186 // G-protein coupled receptor protein signaling pathway // traceable author statement
92106	227686_at	0.506355	0.000453263	0.0216627	oxidoreductase NAD-binding domain containing 1	OXNAD1	chr3p25-p24	92106	---	6118 // electron transport // inferred from electronic annotation
389337	227717_at	0.506355	0.000453263	0.0216627	FLJ41603 protein	FLJ41603	chr5q33.1	389337	---	35023 // regulation of Rho protein signal transduction // inferred from electronic annotation
90025	227790_at	0.506355	0.000453263	0.0216627	chromosome 6 open reading frame 157	C6orf157	chr6q14.1	90025	---	---
389830 /// 389833 /// 642282 /// 653071	229748_x_at	0.506355	0.000453263	0.0216627	similar to Tektin-3 /// similar to hypothetical protein MGC27019 /// similar to Tektin-3 /// similar to CG32820-PA, isoform A	LOC389830 /// LOC389833 /// LOC642282 /// LOC653071	---	389830 /// 389833 /// 642282 /// 653071	---	226 // microtubule cytoskeleton organization and biogenesis // inferred from electronic annotation
80005	230263_s_at	0.506355	0.000453263	0.0216627	dedicator of cytokinesis 5	DOCK5	chr8p21.2	80005	---	---
9619	232081_at	0.506355	0.000453263	0.0216627	ATP-binding cassette, sub-family G (WHITE), member 1	ABCG1	chr21q22.3	9619	603076	6869 // lipid transport // traceable author statement /// 8203 // cholesterol metabolism // non-traceable author statement /// 9720 // detection of hormone stimulus // non-traceable author statement /// 10033 // response to organic substance // inferred from direct assay /// 42632 // cholesterol homeostasis // traceable author statement /// 6810 // transport // inferred from electronic annotation…
85445	232388_at	0.506355	0.000453263	0.0216627	contactin associated protein-like 4	CNTNAP4	---	85445	---	7155 // cell adhesion // inferred from electronic annotation
---	232426_at	0.506355	0.000453263	0.0216627	MRNA full length insert cDNA clone EUROIMAGE 30103	---	---	---	---	---
64168	233305_at	0.506355	0.000453263	0.0216627	EF-hand calcium binding protein 1	EFCBP1	chr8q21.3	64168	---	17000 // antibiotic biosynthesis // inferred from electronic annotation
---	234560_at	0.506355	0.000453263	0.0216627	---	---	---	---	---	---
51507	234926_s_at	0.506355	0.000453263	0.0216627	chromosome 20 open reading frame 43	C20orf43	chr20q13.31	51507	---	---
128387	235069_at	0.506355	0.000453263	0.0216627	TatD DNase domain containing 3	TATDN3	chr1q32.3	128387	---	---
286827	235476_at	0.506355	0.000453263	0.0216627	tripartite motif-containing 59	TRIM59	chr3q26.1	286827	---	---
---	236344_at	0.506355	0.000453263	0.0216627	Transcribed locus	---	---	---	---	---
79745	242710_at	0.506355	0.000453263	0.0216627	Restin-like 2	RSNL2	chr2p23.2	79745	---	---
6814	203310_at	0.504363	0.000481371	0.0226666	syntaxin binding protein 3	STXBP3	chr1p13.3	6814	608339	6904 // vesicle docking during exocytosis // inferred from electronic annotation /// 15031 // protein transport // inferred from electronic annotation /// 16192 // vesicle-mediated transport // inferred from electronic annotation /// 6810 // transport // inferred from electronic annotation
26137	237803_x_at	0.502354	0.000511308	0.0226666	Zinc finger and BTB domain containing 20	ZBTB20	chr3q13.2	26137	606025	6350 // transcription // inferred from electronic annotation /// 6355 // regulation of transcription, DNA-dependent // inferred from electronic annotation
23247	1569620_s_at	0.502336	0.000511579	0.0226666	KIAA0556 protein	KIAA0556	chr16p12.1-p11.2	23247	---	---
9802	200794_x_at	0.502336	0.000511579	0.0226666	DAZ associated protein 2	DAZAP2	chr12q12	9802	607431	---
3956	201105_at	0.502336	0.000511579	0.0226666	lectin, galactoside-binding, soluble, 1 (galectin 1)	LGALS1	chr22q13.1	3956	150570	42981 // regulation of apoptosis // traceable author statement /// 43123 // positive regulation of I-kappaB kinase/NF-kappaB cascade // inferred from mutant phenotype /// 6915 // apoptosis // traceable author statement
5058 /// 8615	201831_s_at	0.502336	0.000511579	0.0226666	p21/Cdc42/Rac1-activated kinase 1 (STE20 homolog, yeast) /// vesicle docking protein p115	PAK1 /// VDP	chr11q13-q14 /// chr4q21.1	5058 /// 8615	602590 /// 603344	6468 // protein amino acid phosphorylation // traceable author statement /// 6915 // apoptosis // inferred from electronic annotation /// 7254 // JNK cascade // traceable author statement /// 6886 // intracellular protein transport // inferred from electronic annotation /// 6888 // ER to Golgi vesicle-mediated transport // inferred from electronic annotation /// 6904 // vesicle docking during exo…
1429	202950_at	0.502336	0.000511579	0.0226666	crystallin, zeta (quinone reductase)	CRYZ	chr1p31-p22	1429	123691	7601 // visual perception // traceable author statement
8453	203079_s_at	0.502336	0.000511579	0.0226666	cullin 2	CUL2	chr10p11.21	8453	603135	82 // G1/S transition of mitotic cell cycle // traceable author statement /// 6512 // ubiquitin cycle // inferred from electronic annotation /// 7049 // cell cycle // inferred from electronic annotation /// 7050 // cell cycle arrest // traceable author statement /// 8285 // negative regulation of cell proliferation // traceable author statement /// 8629 // induction of apoptosis by intracellular …
8898	203212_s_at	0.502336	0.000511579	0.0226666	myotubularin related protein 2	MTMR2	chr11q22	8898	601382 /// 603557	6470 // protein amino acid dephosphorylation // inferred from electronic annotation /// 6470 // protein amino acid dephosphorylation // non-traceable author statement /// 46839 // phospholipid dephosphorylation // inferred from electronic annotation
644	203773_x_at	0.502336	0.000511579	0.0226666	biliverdin reductase A	BLVRA	chr7p14-cen	644	109750	6118 // electron transport // inferred from direct assay /// 8152 // metabolism // inferred from electronic annotation /// 42167 // heme catabolism // traceable author statement /// 6118 // electron transport // inferred from electronic annotation
3775	204678_s_at	0.502336	0.000511579	0.0226666	potassium channel, subfamily K, member 1	KCNK1	chr1q42-q43	3775	601745	6811 // ion transport // inferred from electronic annotation /// 6813 // potassium ion transport // inferred from electronic annotation /// 6813 // potassium ion transport // traceable author statement /// 6810 // transport // inferred from electronic annotation
5653	204733_at	0.502336	0.000511579	0.0226666	kallikrein 6 (neurosin, zyme)	KLK6	chr19q13.3	5653	602652	6508 // proteolysis // inferred from electronic annotation /// 7417 // central nervous system development // non-traceable author statement /// 9611 // response to wounding // non-traceable author statement /// 16540 // protein autoprocessing // non-traceable author statement /// 30574 // collagen catabolism // non-traceable author statement /// 42246 // tissue regeneration // non-traceable autho…
29114	204743_at	0.502336	0.000511579	0.0226666	transgelin 3	TAGLN3	chr3q13.2	29114	607953	7417 // central nervous system development // traceable author statement /// 7517 // muscle development // inferred from electronic annotation
55973	205084_at	0.502336	0.000511579	0.0226666	B-cell receptor-associated protein 29	BCAP29	chr7q22-q31	55973	---	6886 // intracellular protein transport // inferred from electronic annotation /// 6888 // ER to Golgi vesicle-mediated transport // inferred from electronic annotation /// 6915 // apoptosis // inferred from electronic annotation /// 6810 // transport // inferred from electronic annotation /// 15031 // protein transport // inferred from electronic annotation
4741	205113_at	0.502336	0.000511579	0.0226666	neurofilament 3 (150kDa medium)	NEF3	chr8p21	4741	162250	---
5650	205778_at	0.502336	0.000511579	0.0226666	kallikrein 7 (chymotryptic, stratum corneum)	KLK7	chr19q13.33	5650	604438	6508 // proteolysis // inferred from electronic annotation /// 8544 // epidermis development // traceable author statement
9244	206315_at	0.502336	0.000511579	0.0226666	cytokine receptor-like factor 1	CRLF1	chr19p12	9244	272430 /// 604237	19735 // antimicrobial humoral response (sensu Vertebrata) // traceable author statement
7743	207513_s_at	0.502336	0.000511579	0.0226666	zinc finger protein 189	ZNF189	chr9q22-q31	7743	603132	122 // negative regulation of transcription from RNA polymerase II promoter // traceable author statement /// 6350 // transcription // inferred from electronic annotation /// 6355 // regulation of transcription, DNA-dependent // inferred from electronic annotation
6767	208666_s_at	0.502336	0.000511579	0.0226666	suppression of tumorigenicity 13 (colon carcinoma) (Hsp70 interacting protein)	ST13	chr22q13.2	6767	606796	6457 // protein folding // traceable author statement /// 6457 // protein folding // inferred from electronic annotation
10057	209380_s_at	0.502336	0.000511579	0.0226666	ATP-binding cassette, sub-family C (CFTR/MRP), member 5	ABCC5	chr3q27	10057	605251	6810 // transport // inferred from electronic annotation /// 6810 // transport // traceable author statement
5168	209392_at	0.502336	0.000511579	0.0226666	ectonucleotide pyrophosphatase/phosphodiesterase 2 (autotaxin)	ENPP2	chr8q24.1	5168	601060	6796 // phosphate metabolism // traceable author statement /// 6928 // cell motility // traceable author statement /// 6935 // chemotaxis // non-traceable author statement /// 7186 // G-protein coupled receptor protein signaling pathway // traceable author statement /// 9117 // nucleotide metabolism // inferred from electronic annotation
57470	212904_at	0.502336	0.000511579	0.0226666	leucine rich repeat containing 47	LRRC47	chr1p36.32	57470	---	---
5286	213070_at	0.502336	0.000511579	0.0226666	phosphoinositide-3-kinase, class 2, alpha polypeptide	PIK3C2A	chr11p15.5-p14	5286	603601	6661 // phosphatidylinositol biosynthesis // traceable author statement /// 7242 // intracellular signaling cascade // inferred from electronic annotation
6843	213326_at	0.502336	0.000511579	0.0226666	vesicle-associated membrane protein 1 (synaptobrevin 1)	VAMP1	chr12p	6843	185880	16192 // vesicle-mediated transport // inferred from electronic annotation
8315	213473_at	0.502336	0.000511579	0.0226666	BRCA1 associated protein	BRAP	chr12q24	8315	604986	6512 // ubiquitin cycle // inferred from electronic annotation /// 9968 // negative regulation of signal transduction // inferred from direct assay
2271	214170_x_at	0.502336	0.000511579	0.0226666	fumarate hydratase	FH	chr1q42.1	2271	136850 /// 150800 /// 605839 /// 606812	6099 // tricarboxylic acid cycle // inferred from electronic annotation /// 6106 // fumarate metabolism // traceable author statement /// 7049 // cell cycle // inferred from electronic annotation /// 45786 // negative regulation of progression through cell cycle // inferred from electronic annotation /// 6106 // fumarate metabolism // inferred from electronic annotation
5337	215723_s_at	0.502336	0.000511579	0.0226666	phospholipase D1, phosphatidylcholine-specific	PLD1	chr3q26	5337	602382	6644 // phospholipid metabolism // not recorded /// 6935 // chemotaxis // traceable author statement /// 7265 // Ras protein signal transduction // traceable author statement /// 8152 // metabolism // inferred from electronic annotation /// 16042 // lipid catabolism // inferred from electronic annotation /// 7242 // intracellular signaling cascade // inferred from electronic annotation /// 7264 /…
29062	218971_s_at	0.502336	0.000511579	0.0226666	HSPC049 protein	HSPC049	chr7q33	29062	---	---
64417	219029_at	0.502336	0.000511579	0.0226666	chromosome 5 open reading frame 28	C5orf28	chr5p12	64417	---	---
79589	219263_at	0.502336	0.000511579	0.0226666	ring finger protein 128	RNF128	chrXq22.3	79589	300439	6508 // proteolysis // inferred from electronic annotation /// 6512 // ubiquitin cycle // inferred from electronic annotation
54443	222608_s_at	0.502336	0.000511579	0.0226666	anillin, actin binding protein	ANLN	chr7p15-p14	54443	---	910 // cytokinesis // inferred from direct assay /// 7049 // cell cycle // inferred from electronic annotation /// 7067 // mitosis // inferred from electronic annotation /// 51301 // cell division // inferred from electronic annotation
28966	222716_s_at	0.502336	0.000511579	0.0226666	sorting nexing 24	SNX24	chr5q23.2	28966	---	7242 // intracellular signaling cascade // inferred from electronic annotation /// 15031 // protein transport // inferred from electronic annotation /// 6810 // transport // inferred from electronic annotation
23731	223007_s_at	0.502336	0.000511579	0.0226666	chromosome 9 open reading frame 5	C9orf5	chr9q31	23731	---	---
56947	223354_x_at	0.502336	0.000511579	0.0226666	chromosome 2 open reading frame 33	C2orf33	chr2q36.3	56947	---	---
83699	225354_s_at	0.502336	0.000511579	0.0226666	SH3 domain binding glutamic acid-rich protein like 2	SH3BGRL2	chr6q13-15	83699	---	---
113402	225850_at	0.502336	0.000511579	0.0226666	SFT2 domain containing 1	SFT2D1	chr6q27	113402	---	15031 // protein transport // inferred from electronic annotation /// 6810 // transport // inferred from electronic annotation
171024	225894_at	0.502336	0.000511579	0.0226666	synaptopodin 2	SYNPO2	chr4q26	171024	---	---
80012	226508_at	0.502336	0.000511579	0.0226666	polyhomeotic like 3 (Drosophila)	PHC3	chr3q26.2	80012	---	7275 // development // inferred from electronic annotation
---	226684_at	0.502336	0.000511579	0.0226666	CDNA FLJ41457 fis, clone BRSTN2013502	---	---	---	---	---
56943	226775_at	0.502336	0.000511579	0.0226666	Enhancer of yellow 2 homolog (Drosophila)	ENY2	chr8q23.1	56943	---	---
94274	227006_at	0.502336	0.000511579	0.0226666	protein phosphatase 1, regulatory (inhibitor) subunit 14A	PPP1R14A	chr19q13.1	94274	608153	---
388403	227020_at	0.502336	0.000511579	0.0226666	yippee-like 2 (Drosophila)	YPEL2	chr17q22	388403	609723	---
1602	228915_at	0.502336	0.000511579	0.0226666	dachshund homolog 1 (Drosophila)	DACH1	chr13q22	1602	603803	6350 // transcription // inferred from electronic annotation /// 6355 // regulation of transcription, DNA-dependent // inferred from electronic annotation /// 7275 // development // inferred from electronic annotation /// 7456 // eye development (sensu Endopterygota) // traceable author statement /// 6813 // potassium ion transport // inferred from electronic annotation /// 42309 // homoiothermy …
55973	230150_at	0.502336	0.000511579	0.0226666	B-cell receptor-associated protein 29	BCAP29	chr7q22-q31	55973	---	6886 // intracellular protein transport // inferred from electronic annotation /// 6888 // ER to Golgi vesicle-mediated transport // inferred from electronic annotation /// 6915 // apoptosis // inferred from electronic annotation /// 6810 // transport // inferred from electronic annotation /// 15031 // protein transport // inferred from electronic annotation
5136	231213_at	0.502336	0.000511579	0.0226666	phosphodiesterase 1A, calmodulin-dependent	PDE1A	chr2q32.1	5136	171890	7165 // signal transduction // inferred from sequence or structural similarity /// 7165 // signal transduction // inferred from electronic annotation
4012	231866_at	0.502336	0.000511579	0.0226666	leucyl/cystinyl aminopeptidase	LNPEP	chr5q15	4012	151300	6508 // proteolysis // traceable author statement /// 7267 // cell-cell signaling // traceable author statement /// 7565 // pregnancy // traceable author statement /// 6508 // proteolysis // inferred from electronic annotation
221458	232695_at	0.502336	0.000511579	0.0226666	kinesin family member 6	KIF6	chr6p21.2	221458	---	7018 // microtubule-based movement // inferred from electronic annotation
285800	238008_at	0.502336	0.000511579	0.0226666	hypothetical protein MGC35308	MGC35308	chr6q27	285800	---	---
---	238718_at	0.502336	0.000511579	0.0226666	CDNA FLJ37816 fis, clone BRSSN2003093	---	---	---	---	---
440157	242546_at	0.502336	0.000511579	0.0226666	Hypothetical gene supported by AK096951; BC066547	LOC440157	chr14q11.1	440157	---	---
889	34031_i_at	0.502336	0.000511579	0.0226666	KRIT1, ankyrin repeat containing	KRIT1	chr7q21-q22	889	116860 /// 604214	7264 // small GTPase mediated signal transduction // traceable author statement
4534	36920_at	0.502336	0.000511579	0.0226666	myotubularin 1	MTM1	chrXq28	4534	300415 /// 310400	6470 // protein amino acid dephosphorylation // non-traceable author statement /// 7517 // muscle development // traceable author statement /// 46839 // phospholipid dephosphorylation // inferred from electronic annotation /// 6470 // protein amino acid dephosphorylation // inferred from electronic annotation /// 6470 // protein amino acid dephosphorylation // traceable author statement
54933	1563339_at	0.498335	0.000576245	0.0236656	Rhomboid, veinlet-like 2 (Drosophila)	RHBDL2	chr1p34.3	54933	608962	---
8886	205763_s_at	0.498335	0.000576245	0.0236656	DEAD (Asp-Glu-Ala-Asp) box polypeptide 18	DDX18	chr2q14.1	8886	606355	---
7018	220109_at	0.498335	0.000576245	0.0236656	transferrin	TF	chr3q22.1	7018	190000 /// 209300	6811 // ion transport // inferred from electronic annotation /// 6826 // iron ion transport // inferred from electronic annotation /// 6879 // iron ion homeostasis // inferred from electronic annotation /// 6810 // transport // inferred from electronic annotation
6563	229151_at	0.498335	0.000576245	0.0236656	Solute carrier family 14 (urea transporter), member 1 (Kidd blood group)	SLC14A1	chr18q11-q12	6563	111000	6810 // transport // inferred from electronic annotation /// 15840 // urea transport // inferred from electronic annotation /// 15840 // urea transport // traceable author statement
54899	1552274_at	0.498318	0.000576544	0.0236656	PX domain containing serine/threonine kinase	PXK	chr3p14.3	54899	---	6468 // protein amino acid phosphorylation // traceable author statement /// 7242 // intracellular signaling cascade // inferred from electronic annotation /// 50804 // regulation of synaptic transmission // inferred from sequence or structural similarity /// 6468 // protein amino acid phosphorylation // inferred from electronic annotation
131096	1552742_at	0.498318	0.000576544	0.0236656	potassium voltage-gated channel, subfamily H (eag-related), member 8	KCNH8	chr3p24.3	131096	---	160 // two-component signal transduction system (phosphorelay) // inferred from electronic annotation /// 6355 // regulation of transcription, DNA-dependent // inferred from electronic annotation /// 6811 // ion transport // inferred from electronic annotation /// 6813 // potassium ion transport // inferred from electronic annotation /// 6810 // transport // inferred from electronic annotation //…
440896	1556378_a_at	0.498318	0.000576544	0.0236656	hypothetical gene supported by AK127288; AY343901	LOC440896	chr9q12	440896	---	---
10928	202844_s_at	0.498318	0.000576544	0.0236656	ralA binding protein 1	RALBP1	chr18p11.3	10928	605801	6810 // transport // inferred from direct assay /// 6935 // chemotaxis // traceable author statement /// 7165 // signal transduction // inferred from electronic annotation /// 7165 // signal transduction // traceable author statement /// 7264 // small GTPase mediated signal transduction // inferred from physical interaction /// 43087 // regulation of GTPase activity // inferred from direct assay …
23303	202962_at	0.498318	0.000576544	0.0236656	kinesin family member 13B	KIF13B	chr8p21.1	23303	607350	6605 // protein targeting // traceable author statement /// 7018 // microtubule-based movement // inferred from electronic annotation /// 7018 // microtubule-based movement // traceable author statement /// 7165 // signal transduction // non-traceable author statement /// 42110 // T cell activation // non-traceable author statement
3920	203042_at	0.498318	0.000576544	0.0236656	lysosomal-associated membrane protein 2	LAMP2	chrXq24	3920	300257 /// 309060	---
27339	203103_s_at	0.498318	0.000576544	0.0236656	PRP19/PSO4 pre-mRNA processing factor 19 homolog (S. cerevisiae)	PRPF19	chr11q12.2	27339	608330	398 // nuclear mRNA splicing, via spliceosome // inferred from electronic annotation /// 6281 // DNA repair // inferred from electronic annotation /// 16567 // protein ubiquitination // inferred from electronic annotation /// 6397 // mRNA processing // inferred from electronic annotation /// 6512 // ubiquitin cycle // inferred from electronic annotation /// 6974 // response to DNA damage stimulus…
7018	203400_s_at	0.498318	0.000576544	0.0236656	transferrin	TF	chr3q22.1	7018	190000 /// 209300	6811 // ion transport // inferred from electronic annotation /// 6826 // iron ion transport // inferred from electronic annotation /// 6879 // iron ion homeostasis // inferred from electronic annotation /// 6810 // transport // inferred from electronic annotation
9694	203584_at	0.498318	0.000576544	0.0236656	KIAA0103	KIAA0103	chr8q23.1	9694	607722	---
5073	203905_at	0.498318	0.000576544	0.0236656	poly(A)-specific ribonuclease (deadenylation nuclease)	PARN	chr16p13	5073	604212	184 // mRNA catabolism, nonsense-mediated decay // inferred from electronic annotation /// 7292 // female gamete generation // traceable author statement /// 9451 // RNA modification // traceable author statement /// 16481 // negative regulation of transcription // inferred from electronic annotation
2705	204973_at	0.498318	0.000576544	0.0236656	gap junction protein, beta 1, 32kDa (connexin 32, Charcot-Marie-Tooth neuropathy, X-linked)	GJB1	chrXq13.1	2705	302800 /// 304040	6810 // transport // traceable author statement /// 7267 // cell-cell signaling // traceable author statement /// 7399 // nervous system development // traceable author statement /// 7154 // cell communication // inferred from electronic annotation
26234	209004_s_at	0.498318	0.000576544	0.0236656	F-box and leucine-rich repeat protein 5	FBXL5	chr4p15.33	26234	605655	16567 // protein ubiquitination // non-traceable author statement /// 6512 // ubiquitin cycle // inferred from electronic annotation
1854	209932_s_at	0.498318	0.000576544	0.0236656	dUTP pyrophosphatase	DUT	chr15q15-q21.1	1854	601266	6260 // DNA replication // traceable author statement /// 9117 // nucleotide metabolism // inferred from electronic annotation /// 46080 // dUTP metabolism // inferred from electronic annotation /// 6139 // nucleobase, nucleoside, nucleotide and nucleic acid metabolism // traceable author statement
84720	209998_at	0.498318	0.000576544	0.0236656	phosphatidylinositol glycan anchor biosynthesis, class O	PIGO	chr9p13.3	84720	---	6506 // GPI anchor biosynthesis // inferred from sequence or structural similarity /// 9117 // nucleotide metabolism // inferred from electronic annotation /// 6506 // GPI anchor biosynthesis // inferred from electronic annotation
5414	210657_s_at	0.498318	0.000576544	0.0236656	septin 4	38231	chr17q22-q23	5414	603696	910 // cytokinesis // traceable author statement /// 7049 // cell cycle // inferred from electronic annotation /// 42981 // regulation of apoptosis // non-traceable author statement /// 51301 // cell division // inferred from electronic annotation /// 6915 // apoptosis // non-traceable author statement
7957	210870_s_at	0.498318	0.000576544	0.0236656	epilepsy, progressive myoclonus type 2A, Lafora disease (laforin)	EPM2A	chr6q24	7957	254780 /// 607566	5975 // carbohydrate metabolism // inferred from electronic annotation /// 5977 // glycogen metabolism // traceable author statement /// 6445 // regulation of translation // traceable author statement /// 6470 // protein amino acid dephosphorylation // traceable author statement /// 5977 // glycogen metabolism // inferred from electronic annotation /// 6470 // protein amino acid dephosphorylation…
825	210944_s_at	0.498318	0.000576544	0.0236656	calpain 3, (p94)	CAPN3	chr15q15.1-q21.1	825	114240 /// 253600	6508 // proteolysis // inferred from electronic annotation /// 6508 // proteolysis // traceable author statement /// 7517 // muscle development // traceable author statement /// 5975 // carbohydrate metabolism // inferred from electronic annotation
825	211890_x_at	0.498318	0.000576544	0.0236656	calpain 3, (p94)	CAPN3	chr15q15.1-q21.1	825	114240 /// 253600	6508 // proteolysis // inferred from electronic annotation /// 6508 // proteolysis // traceable author statement /// 7517 // muscle development // traceable author statement /// 5975 // carbohydrate metabolism // inferred from electronic annotation
114932	212199_at	0.498318	0.000576544	0.0236656	Morf4 family associated protein 1-like 1	MRFAP1L1	chr4p16.1	114932	---	---
9581	212217_at	0.498318	0.000576544	0.0236656	prolyl endopeptidase-like	PREPL	chr2p21	9581	609557	6508 // proteolysis // inferred from electronic annotation /// 7026 // negative regulation of microtubule depolymerization // inferred from electronic annotation
9557	212539_at	0.498318	0.000576544	0.0236656	chromodomain helicase DNA binding protein 1-like	CHD1L	chr1q12	9557	---	---
57142	214629_x_at	0.498318	0.000576544	0.0236656	reticulon 4	RTN4	chr2p16.3	57142	604475	19987 // negative regulation of anti-apoptosis // inferred from mutant phenotype /// 30517 // negative regulation of axon extension // inferred from direct assay /// 42981 // regulation of apoptosis // non-traceable author statement /// 6915 // apoptosis // non-traceable author statement
9725	214833_at	0.498318	0.000576544	0.0236656	transmembrane protein 63A	TMEM63A	chr1q42.12	9725	---	---
7093	215008_at	0.498318	0.000576544	0.0236656	tolloid-like 2	TLL2	chr10q23-q24	7093	606743	6508 // proteolysis // inferred from electronic annotation /// 30154 // cell differentiation // inferred from electronic annotation /// 7275 // development // inferred from electronic annotation
2346	215363_x_at	0.498318	0.000576544	0.0236656	folate hydrolase (prostate-specific membrane antigen) 1	FOLH1	chr11p11.2	2346	600934	6508 // proteolysis // non-traceable author statement /// 6508 // proteolysis // inferred from electronic annotation
6609	216230_x_at	0.498318	0.000576544	0.0236656	sphingomyelin phosphodiesterase 1, acid lysosomal (acid sphingomyelinase)	SMPD1	chr11p15.4-p15.1	6609	257200 /// 607608 /// 607616	5975 // carbohydrate metabolism // inferred from electronic annotation /// 6685 // sphingomyelin catabolism // inferred from electronic annotation /// 7165 // signal transduction // traceable author statement /// 7399 // nervous system development // traceable author statement /// 6684 // sphingomyelin metabolism // traceable author statement
54680	218932_at	0.498318	0.000576544	0.0236656	chromosome 1 open reading frame 181	C1orf181	chr1p22.3	54680	---	---
55619	219279_at	0.498318	0.000576544	0.0236656	dedicator of cytokinesis 10	DOCK10	chr2q36.2	55619	---	---
1028	219534_x_at	0.498318	0.000576544	0.0236656	cyclin-dependent kinase inhibitor 1C (p57, Kip2)	CDKN1C	chr11p15.5	1028	130650 /// 600856	79 // regulation of cyclin-dependent protein kinase activity // traceable author statement /// 80 // G1 phase of mitotic cell cycle // traceable author statement /// 7049 // cell cycle // inferred from electronic annotation /// 7050 // cell cycle arrest // traceable author statement /// 8285 // negative regulation of cell proliferation // traceable author statement /// 7050 // cell cycle arrest /…
9499	219728_at	0.498318	0.000576544	0.0236656	myotilin	MYOT	chr5q31	9499	159000 /// 182920 /// 604103 /// 609200	6936 // muscle contraction // traceable author statement
22802	220026_at	0.498318	0.000576544	0.0236656	chloride channel, calcium activated, family member 4	CLCA4	chr1p31-p22	22802	---	6821 // chloride transport // inferred from electronic annotation /// 6810 // transport // traceable author statement
54149	220941_s_at	0.498318	0.000576544	0.0236656	chromosome 21 open reading frame 91	C21orf91	chr21q21.1	54149	---	---
84284	223272_s_at	0.498318	0.000576544	0.0236656	chromosome 1 open reading frame 57	C1orf57	chr1q42.2	84284	---	6508 // proteolysis // inferred from electronic annotation
159090	225361_x_at	0.498318	0.000576544	0.0236656	family with sequence similarity 122B	FAM122B	chrXq26.3	159090	---	---
123606	225752_at	0.498318	0.000576544	0.0236656	non imprinted in Prader-Willi/Angelman syndrome 1	NIPA1	chr15q11.2	123606	600363 /// 608145	---
57511	225769_at	0.498318	0.000576544	0.0236656	component of oligomeric golgi complex 6	COG6	chr13q13.3	57511	606977	6810 // transport // inferred from electronic annotation /// 15031 // protein transport // inferred from electronic annotation
285282 /// 653256	226090_x_at	0.498318	0.000576544	0.0236656	RAB, member of RAS oncogene family-like 3 /// similar to RAB, member of RAS oncogene family-like 3	RABL3 /// LOC653256	chr3q13.33	285282 /// 653256	---	6355 // regulation of transcription, DNA-dependent // inferred from electronic annotation /// 7264 // small GTPase mediated signal transduction // inferred from electronic annotation
54149	226109_at	0.498318	0.000576544	0.0236656	chromosome 21 open reading frame 91	C21orf91	chr21q21.1	54149	---	---
115557	227427_at	0.498318	0.000576544	0.0236656	RAC/CDC42 exchange factor	GEFT	chr12q13.3	115557	610215	35023 // regulation of Rho protein signal transduction // inferred from electronic annotation
---	229713_at	0.498318	0.000576544	0.0236656	CDNA FLJ13267 fis, clone OVARC1000964	---	---	---	---	---
---	229828_at	0.498318	0.000576544	0.0236656	---	---	---	---	---	---
114757	230015_at	0.498318	0.000576544	0.0236656	Cytoglobin	CYGB	chr17q25.3	114757	608759	6810 // transport // inferred from electronic annotation /// 15671 // oxygen transport // non-traceable author statement /// 15671 // oxygen transport // inferred from electronic annotation
5435	232643_at	0.498318	0.000576544	0.0236656	Polymerase (RNA) II (DNA directed) polypeptide F	POLR2F	chr22q13.1	5435	604414	6351 // transcription, DNA-dependent // inferred from electronic annotation /// 45449 // regulation of transcription // inferred from electronic annotation /// 6350 // transcription // inferred from electronic annotation
168391	233150_at	0.498318	0.000576544	0.0236656	UDP-N-acetyl-alpha-D-galactosamine:polypeptide N-acetylgalactosaminyltransferase-like 5	GALNTL5	chr7q36.1	168391	---	---
56648	235296_at	0.498318	0.000576544	0.0236656	eukaryotic translation initiation factor 5A2	EIF5A2	chr3q26.2	56648	605782	6412 // protein biosynthesis // inferred from electronic annotation /// 6413 // translational initiation // inferred from electronic annotation
344595	239466_at	0.498318	0.000576544	0.0236656	hypothetical LOC344595	LOC344595	chr3q13.12	344595	---	---
114792	1553765_a_at	0.494299	0.000648815	0.0245494	KIAA1900	KIAA1900	chr6q16.1	114792	---	---
129285	1554145_a_at	0.494299	0.000648815	0.0245494	coiled-coil domain containing 128	CCDC128	chr2p16.3	129285	---	---
118442	1554559_at	0.494299	0.000648815	0.0245494	G protein-coupled receptor 62	GPR62	chr3p21.1	118442	606917	7165 // signal transduction // inferred from electronic annotation /// 7186 // G-protein coupled receptor protein signaling pathway // inferred from electronic annotation
146057	1557073_s_at	0.494299	0.000648815	0.0245494	Tau tubulin kinase 2	TTBK2	chr15q15.2	146057	---	6468 // protein amino acid phosphorylation // inferred from electronic annotation
404636	1559523_at	0.494299	0.000648815	0.0245494	Family with sequence similarity 45, member A	FAM45A	chr10q25	404636	---	---
221264	1564002_a_at	0.494299	0.000648815	0.0245494	chromosome 6 open reading frame 199	C6orf199	chr6q21	221264	---	---
8618	1568603_at	0.494299	0.000648815	0.0245494	Ca2+-dependent secretion activator	CADPS	chr3p14.2	8618	604667	6887 // exocytosis // inferred from electronic annotation /// 15031 // protein transport // inferred from electronic annotation /// 6810 // transport // inferred from electronic annotation
6741	201138_s_at	0.494299	0.000648815	0.0245494	Sjogren syndrome antigen B (autoantigen La)	SSB	chr2q31.1	6741	109090	6383 // transcription from RNA polymerase III promoter // not recorded /// 6396 // RNA processing // inferred from electronic annotation /// 6400 // tRNA modification // traceable author statement /// 6405 // RNA export from nucleus // inferred from electronic annotation /// 8334 // histone mRNA metabolism // traceable author statement
1653	201241_at	0.494299	0.000648815	0.0245494	DEAD (Asp-Glu-Ala-Asp) box polypeptide 1	DDX1	chr2p24	1653	601257	245 // spliceosome assembly // non-traceable author statement /// 6096 // glycolysis // inferred from electronic annotation /// 6446 // regulation of translational initiation // non-traceable author statement /// 7046 // ribosome biogenesis // non-traceable author statement /// 7275 // development // inferred from expression pattern
9320	201546_at	0.494299	0.000648815	0.0245494	thyroid hormone receptor interactor 12	TRIP12	chr2q36.3	9320	604506	16567 // protein ubiquitination // non-traceable author statement /// 6464 // protein modification // inferred from electronic annotation /// 6512 // ubiquitin cycle // inferred from electronic annotation
3988	201847_at	0.494299	0.000648815	0.0245494	lipase A, lysosomal acid, cholesterol esterase (Wolman disease)	LIPA	chr10q23.2-q23.3	3988	278000	6487 // protein amino acid N-linked glycosylation // traceable author statement /// 6629 // lipid metabolism // inferred from electronic annotation /// 16042 // lipid catabolism // inferred from electronic annotation
1185	203950_s_at	0.494299	0.000648815	0.0245494	chloride channel 6	CLCN6	chr1p36	1185	602726	6811 // ion transport // inferred from electronic annotation /// 6821 // chloride transport // inferred from electronic annotation /// 6821 // chloride transport // non-traceable author statement /// 6884 // regulation of cell volume // non-traceable author statement /// 7165 // signal transduction // non-traceable author statement /// 6810 // transport // inferred from electronic annotation
2123	204774_at	0.494299	0.000648815	0.0245494	ecotropic viral integration site 2A	EVI2A	chr17q11.2	2123	158380	---
9185	205645_at	0.494299	0.000648815	0.0245494	RALBP1 associated Eps domain containing 2	REPS2	chrXp22.2	9185	300317	6461 // protein complex assembly // traceable author statement /// 7173 // epidermal growth factor receptor signaling pathway // traceable author statement
9093	205963_s_at	0.494299	0.000648815	0.0245494	DnaJ (Hsp40) homolog, subfamily A, member 3	DNAJA3	chr16p13.3	9093	608382	6457 // protein folding // traceable author statement /// 42981 // regulation of apoptosis // non-traceable author statement /// 6457 // protein folding // inferred from electronic annotation /// 6915 // apoptosis // inferred from electronic annotation
5027	207091_at	0.494299	0.000648815	0.0245494	purinergic receptor P2X, ligand-gated ion channel, 7	P2RX7	chr12q24	5027	151400 /// 602566	6811 // ion transport // inferred from electronic annotation /// 7165 // signal transduction // traceable author statement /// 6810 // transport // inferred from electronic annotation /// 6810 // transport // traceable author statement
57515	208671_at	0.494299	0.000648815	0.0245494	serine incorporator 1	SERINC1	chr6q22.31	57515	---	6658 // phosphatidylserine metabolism // inferred from sequence or structural similarity /// 6665 // sphingolipid metabolism // inferred from sequence or structural similarity /// 15825 // L-serine transport // inferred from sequence or structural similarity /// 51347 // positive regulation of transferase activity // inferred from sequence or structural similarity
2861	209631_s_at	0.494299	0.000648815	0.0245494	G protein-coupled receptor 37 (endothelin receptor type B-like)	GPR37	chr7q31	2861	602583	7165 // signal transduction // inferred from electronic annotation /// 7186 // G-protein coupled receptor protein signaling pathway // traceable author statement /// 7186 // G-protein coupled receptor protein signaling pathway // inferred from electronic annotation
8517	209929_s_at	0.494299	0.000648815	0.0245494	inhibitor of kappa light polypeptide gene enhancer in B-cells, kinase gamma	IKBKG	chrXq28	8517	300248 /// 300291 /// 300301 /// 300584 /// 308300	6350 // transcription // inferred from electronic annotation /// 6355 // regulation of transcription, DNA-dependent // inferred from electronic annotation /// 6917 // induction of apoptosis // traceable author statement /// 6955 // immune response // traceable author statement /// 7249 // I-kappaB kinase/NF-kappaB cascade // traceable author statement
3420	210014_x_at	0.494299	0.000648815	0.0245494	isocitrate dehydrogenase 3 (NAD+) beta	IDH3B	chr20p13	3420	604526	6099 // tricarboxylic acid cycle // inferred from electronic annotation /// 6102 // isocitrate metabolism // traceable author statement /// 8152 // metabolism // inferred from electronic annotation
25998	210970_s_at	0.494299	0.000648815	0.0245494	inhibitor of Bruton agammaglobulinemia tyrosine kinase	IBTK	chr6q14.1	25998	606457	---
23065	212396_s_at	0.494299	0.000648815	0.0245494	KIAA0090	KIAA0090	chr1p36.13	23065	---	---
26036	212557_at	0.494299	0.000648815	0.0245494	zinc finger protein 451	ZNF451	chr6p12.1	26036	---	6350 // transcription // inferred from electronic annotation /// 6355 // regulation of transcription, DNA-dependent // inferred from electronic annotation /// 9401 // phosphoenolpyruvate-dependent sugar phosphotransferase system // inferred from electronic annotation
23195	212693_at	0.494299	0.000648815	0.0245494	MDN1, midasin homolog (yeast)	MDN1	chr6q15	23195	---	6457 // protein folding // inferred from electronic annotation /// 43254 // regulation of protein complex assembly // inferred from electronic annotation /// 6461 // protein complex assembly // non-traceable author statement
259230	212989_at	0.494299	0.000648815	0.0245494	transmembrane protein 23	TMEM23	chr10q11.2	259230	---	6629 // lipid metabolism // inferred from electronic annotation /// 6665 // sphingolipid metabolism // inferred from electronic annotation /// 6686 // sphingomyelin biosynthesis // inferred from direct assay
10435	214014_at	0.494299	0.000648815	0.0245494	CDC42 effector protein (Rho GTPase binding) 2	CDC42EP2	chr11q13	10435	606132	7015 // actin filament organization // non-traceable author statement /// 8360 // regulation of cell shape // inferred from direct assay /// 30838 // positive regulation of actin filament polymerization // inferred from direct assay /// 31274 // positive regulation of pseudopodium formation // inferred from direct assay /// 31334 // positive regulation of protein complex assembly // traceable aut…
10524	214258_x_at	0.494299	0.000648815	0.0245494	HIV-1 Tat interacting protein, 60kDa	HTATIP	chr11q13	10524	601409	1558 // regulation of cell growth // inferred from electronic annotation /// 6302 // double-strand break repair // inferred from mutant phenotype /// 6333 // chromatin assembly or disassembly // inferred from electronic annotation /// 6350 // transcription // inferred from electronic annotation /// 6366 // transcription from RNA polymerase II promoter // traceable author statement /// 16568 // ch…
825	214475_x_at	0.494299	0.000648815	0.0245494	calpain 3, (p94)	CAPN3	chr15q15.1-q21.1	825	114240 /// 253600	6508 // proteolysis // inferred from electronic annotation /// 6508 // proteolysis // traceable author statement /// 7517 // muscle development // traceable author statement /// 5975 // carbohydrate metabolism // inferred from electronic annotation
11322	214958_s_at	0.494299	0.000648815	0.0245494	transmembrane channel-like 6	TMC6	chr17q25.3	11322	226400 /// 605828	---
51011	218504_at	0.494299	0.000648815	0.0245494	fumarylacetoacetate hydrolase domain containing 2A	FAHD2A	chr2p24.3-p11.2	51011	---	8152 // metabolism // inferred from electronic annotation
10533	218673_s_at	0.494299	0.000648815	0.0245494	ATG7 autophagy related 7 homolog (S. cerevisiae)	ATG7	chr3p25.3-p25.2	10533	608760	6497 // protein amino acid lipidation // inferred from direct assay /// 6512 // ubiquitin cycle // inferred from electronic annotation /// 6914 // autophagy // inferred from electronic annotation /// 6944 // membrane fusion // traceable author statement /// 15031 // protein transport // inferred from electronic annotation /// 31401 // positive regulation of protein modification // inferred from d…
51329	220597_s_at	0.494299	0.000648815	0.0245494	ADP-ribosylation-like factor 6 interacting protein 4	ARL6IP4	chr12q24.31	51329	607668	19538 // protein metabolism // inferred from electronic annotation /// 8380 // RNA splicing // traceable author statement
665	221478_at	0.494299	0.000648815	0.0245494	BCL2/adenovirus E1B 19kDa interacting protein 3-like /// BCL2/adenovirus E1B 19kDa interacting protein 3-like	BNIP3L	chr8p21	665	605368	6915 // apoptosis // inferred from electronic annotation /// 6917 // induction of apoptosis // inferred from direct assay /// 8634 // negative regulation of survival gene product activity // inferred from direct assay /// 43065 // positive regulation of apoptosis // inferred from electronic annotation /// 43066 // negative regulation of apoptosis // inferred from direct assay /// 51607 // defense…
221294	223177_at	0.494299	0.000648815	0.0245494	5'-nucleotidase domain containing 1	NT5DC1	chr6q22.1	221294	---	---
51719	224311_s_at	0.494299	0.000648815	0.0245494	calcium binding protein 39	CAB39	chr2q37.1	51719	---	---
10313	224564_s_at	0.494299	0.000648815	0.0245494	reticulon 3	RTN3	chr11q13	10313	604249	---
51148	224794_s_at	0.494299	0.000648815	0.0245494	cerebral endothelial cell adhesion molecule 1	CEECAM1	chr9q34.11	51148	---	6928 // cell motility // traceable author statement /// 7155 // cell adhesion // inferred from direct assay /// 7159 // leukocyte adhesion // traceable author statement /// 9103 // lipopolysaccharide biosynthesis // inferred from electronic annotation
4012	225176_at	0.494299	0.000648815	0.0245494	Leucyl/cystinyl aminopeptidase	LNPEP	chr5q15	4012	151300	6508 // proteolysis // traceable author statement /// 7267 // cell-cell signaling // traceable author statement /// 7565 // pregnancy // traceable author statement /// 6508 // proteolysis // inferred from electronic annotation
64398	226092_at	0.494299	0.000648815	0.0245494	membrane protein, palmitoylated 5 (MAGUK p55 subfamily member 5)	MPP5	chr14q23.3	64398	606958	---
258010	226278_at	0.494299	0.000648815	0.0245494	hypothetical protein DKFZp313A2432	DKFZp313A2432	chr11p14.2	258010	---	6334 // nucleosome assembly // inferred from electronic annotation /// 7001 // chromosome organization and biogenesis (sensu Eukaryota) // inferred from electronic annotation
345778	226528_at	0.494299	0.000648815	0.0245494	metaxin 3	MTX3	chr5q14.1	345778	---	---
171024	227662_at	0.494299	0.000648815	0.0245494	synaptopodin 2	SYNPO2	chr4q26	171024	---	6355 // regulation of transcription, DNA-dependent // inferred from electronic annotation
---	227776_at	0.494299	0.000648815	0.0245494	Transcribed locus	---	---	---	---	---
1509	227863_at	0.494299	0.000648815	0.0245494	cathepsin D (lysosomal aspartyl peptidase)	CTSD	chr11p15.5	1509	116840 /// 610127	6508 // proteolysis // inferred from electronic annotation
---	229110_at	0.494299	0.000648815	0.0245494	CDNA clone IMAGE:4794876	---	---	---	---	---
6900	230045_at	0.494299	0.000648815	0.0245494	contactin 2 (axonal)	CNTN2	chr1q32.1	6900	190197	7155 // cell adhesion // non-traceable author statement /// 7155 // cell adhesion // inferred from electronic annotation
282973	233076_at	0.494299	0.000648815	0.0245494	chromosome 10 open reading frame 39	C10orf39	chr10q26.3	282973	---	---
401097	236738_at	0.494299	0.000648815	0.0245494	Similar to LOC166075	LOC401097	chr3q26.1	401097	---	---
115584	237254_at	0.494299	0.000648815	0.0245494	solute carrier family 5 (sodium/glucose cotransporter), member 11	SLC5A11	chr16pter-p11	115584	610238	6810 // transport // inferred from electronic annotation /// 6811 // ion transport // inferred from electronic annotation /// 6814 // sodium ion transport // inferred from electronic annotation
143098	238451_at	0.494299	0.000648815	0.0245494	membrane protein, palmitoylated 7 (MAGUK p55 subfamily member 7)	MPP7	chr10p11.23	143098	---	---
317671	239142_at	0.494299	0.000648815	0.0245494	LOC317671	LOC317671	chr5q15	317671	---	6118 // electron transport // inferred from electronic annotation
9209	239557_at	0.494299	0.000648815	0.0245494	Leucine rich repeat (in FLII) interacting protein 2	LRRFIP2	chr3p22.2	9209	---	16055 // Wnt receptor signaling pathway // inferred from electronic annotation
1021	243808_at	0.494299	0.000648815	0.0245494	Cyclin-dependent kinase 6	CDK6	chr7q21-q22	1021	603368	74 // regulation of progression through cell cycle // traceable author statement /// 80 // G1 phase of mitotic cell cycle // traceable author statement /// 6468 // protein amino acid phosphorylation // inferred from electronic annotation /// 7049 // cell cycle // inferred from electronic annotation /// 8283 // cell proliferation // traceable author statement /// 51301 // cell division // inferred…
---	41512_at	0.494299	0.000648815	0.0245494	Transcribed locus, strongly similar to XP_543397.2 PREDICTED: similar to BRCA1 associated protein [Canis familiaris]	---	---	---	---	---
6772	AFFX-HUMISGF3A/M97935_3_at	0.494299	0.000648815	0.0245494	signal transducer and activator of transcription 1, 91kDa	STAT1	chr2q32.2	6772	209950 /// 600555	74 // regulation of progression through cell cycle // traceable author statement /// 6350 // transcription // inferred from electronic annotation /// 6355 // regulation of transcription, DNA-dependent // inferred from electronic annotation /// 6366 // transcription from RNA polymerase II promoter // traceable author statement /// 6919 // caspase activation // traceable author statement /// 7242 /…
26589	219244_s_at	0.492307	0.000687562	0.0257515	mitochondrial ribosomal protein L46	MRPL46	chr15q24-q25	26589	---	---
134430	226180_at	0.490315	0.000728371	0.0257515	WD repeat domain 36	WDR36	chr5q22.1	134430	137760 /// 609669 /// 609887	6364 // rRNA processing // inferred from sequence or structural similarity /// 7601 // visual perception // inferred from electronic annotation /// 50896 // response to stimulus // inferred from electronic annotation
23341	212908_at	0.490297	0.000728734	0.0257515	DnaJ (Hsp40) homolog, subfamily C, member 16	DNAJC16	chr1p36.1	23341	---	6457 // protein folding // inferred from electronic annotation
55105	242224_at	0.490297	0.000728734	0.0257515	G patch domain containing 2	GPATC2	chr1q41	55105	---	---
644488	244114_x_at	0.490297	0.000728734	0.0257515	Hypothetical protein LOC644488	LOC644488	chr1q12	644488	---	---
285264	1556641_at	0.49028	0.000729097	0.0257515	hypothetical protein FLJ37228	FLJ37228	chr3q26.2	285264	---	---
340107	1557009_a_at	0.49028	0.000729097	0.0257515	hypothetical protein LOC340107	LOC340107	chr5p14.1	340107	---	---
1267	1557943_at	0.49028	0.000729097	0.0257515	2',3'-cyclic nucleotide 3' phosphodiesterase	CNP	chr17q21	1267	123830	7268 // synaptic transmission // traceable author statement /// 9214 // cyclic nucleotide catabolism // inferred from electronic annotation
5690	200039_s_at	0.49028	0.000729097	0.0257515	proteasome (prosome, macropain) subunit, beta type, 2 /// proteasome (prosome, macropain) subunit, beta type, 2	PSMB2	chr1p34.2	5690	602175	6511 // ubiquitin-dependent protein catabolism // inferred from electronic annotation /// 19538 // protein metabolism // inferred from electronic annotation
5901	200749_at	0.49028	0.000729097	0.0257515	RAN, member RAS oncogene family	RAN	chr12q24.3	5901	601179	74 // regulation of progression through cell cycle // non-traceable author statement /// 6259 // DNA metabolism // traceable author statement /// 6405 // RNA export from nucleus // non-traceable author statement /// 6611 // protein export from nucleus // non-traceable author statement /// 6886 // intracellular protein transport // inferred from electronic annotation /// 7052 // mitotic spindle or…
9403	200902_at	0.49028	0.000729097	0.0257515	15 kDa selenoprotein	42248	chr1p31	9403	606254	51084 // posttranslational protein folding // traceable author statement
7163	201690_s_at	0.49028	0.000729097	0.0257515	tumor protein D52	TPD52	chr8q21	7163	604068	9653 // morphogenesis // traceable author statement /// 30183 // B cell differentiation // inferred from expression pattern /// 46903 // secretion // traceable author statement
9559	201807_at	0.49028	0.000729097	0.0257515	vacuolar protein sorting 26 homolog A (yeast)	VPS26A	chr10q21.1	9559	605506	6886 // intracellular protein transport // inferred from electronic annotation /// 42147 // retrograde transport, endosome to Golgi // non-traceable author statement /// 6810 // transport // inferred from electronic annotation /// 15031 // protein transport // inferred from electronic annotation
84722	201896_s_at	0.49028	0.000729097	0.0257515	proline/serine-rich coiled-coil 1	PSRC1	chr1p13.3	84722	---	6118 // electron transport // inferred from electronic annotation /// 7049 // cell cycle // inferred from electronic annotation /// 51301 // cell division // inferred from electronic annotation /// 6120 // mitochondrial electron transport, NADH to ubiquinone // traceable author statement
8450	202214_s_at	0.49028	0.000729097	0.0257515	cullin 4B	CUL4B	chrXq23	8450	300304	6512 // ubiquitin cycle // inferred from electronic annotation /// 7049 // cell cycle // non-traceable author statement /// 7049 // cell cycle // inferred from electronic annotation
4354	202974_at	0.49028	0.000729097	0.0257515	membrane protein, palmitoylated 1, 55kDa	MPP1	chrXq28	4354	305360	7165 // signal transduction // traceable author statement
6302	203226_s_at	0.49028	0.000729097	0.0257515	tetraspanin 31	TSPAN31	chr12q13.3	6302	181035	8284 // positive regulation of cell proliferation // traceable author statement
6731	208802_at	0.49028	0.000729097	0.0257515	signal recognition particle 72kDa	SRP72	chr4q11	6731	602122	6468 // protein amino acid phosphorylation // traceable author statement /// 7165 // signal transduction // traceable author statement
54107	208828_at	0.49028	0.000729097	0.0257515	polymerase (DNA directed), epsilon 3 (p17 subunit)	POLE3	chr9q33	54107	607267	6260 // DNA replication // traceable author statement
5432	208996_s_at	0.49028	0.000729097	0.0257515	polymerase (RNA) II (DNA directed) polypeptide C, 33kDa	POLR2C	chr16q13-q21	5432	180663	6350 // transcription // inferred from electronic annotation /// 6366 // transcription from RNA polymerase II promoter // traceable author statement
9070	209517_s_at	0.49028	0.000729097	0.0257515	ash2 (absent, small, or homeotic)-like (Drosophila)	ASH2L	chr8p11.2	9070	604782	6350 // transcription // inferred from electronic annotation /// 6355 // regulation of transcription, DNA-dependent // non-traceable author statement /// 6366 // transcription from RNA polymerase II promoter // traceable author statement /// 30097 // hemopoiesis // non-traceable author statement /// 6355 // regulation of transcription, DNA-dependent // inferred from electronic annotation
3420	210418_s_at	0.49028	0.000729097	0.0257515	isocitrate dehydrogenase 3 (NAD+) beta	IDH3B	chr20p13	3420	604526	6099 // tricarboxylic acid cycle // inferred from electronic annotation /// 6102 // isocitrate metabolism // traceable author statement /// 8152 // metabolism // inferred from electronic annotation
1329	211025_x_at	0.49028	0.000729097	0.0257515	cytochrome c oxidase subunit Vb /// cytochrome c oxidase subunit Vb	COX5B	chr2cen-q13	1329	123866	6118 // electron transport // inferred from electronic annotation /// 7585 // respiratory gaseous exchange // traceable author statement
94239	212205_at	0.49028	0.000729097	0.0257515	H2A histone family, member V	H2AFV	chr7p13	94239	---	6334 // nucleosome assembly // inferred from electronic annotation /// 7001 // chromosome organization and biogenesis (sensu Eukaryota) // inferred from electronic annotation
23014	212231_at	0.49028	0.000729097	0.0257515	F-box protein 21	FBXO21	chr12q24.22	23014	609095	6511 // ubiquitin-dependent protein catabolism // non-traceable author statement /// 6512 // ubiquitin cycle // inferred from electronic annotation
92140	212248_at	0.49028	0.000729097	0.0257515	CDNA FLJ41088 fis, clone ASTRO2002459 /// Metadherin	MTDH	chr8q22.1	92140	610323	---
10382	212664_at	0.49028	0.000729097	0.0257515	tubulin, beta 4	TUBB4	chr19p13.3	10382	602662	7018 // microtubule-based movement // inferred from electronic annotation /// 51258 // protein polymerization // inferred from electronic annotation
---	212829_at	0.49028	0.000729097	0.0257515	CDNA FLJ13267 fis, clone OVARC1000964 /// CDNA FLJ13267 fis, clone OVARC1000964	---	---	---	---	---
1028	213182_x_at	0.49028	0.000729097	0.0257515	cyclin-dependent kinase inhibitor 1C (p57, Kip2)	CDKN1C	chr11p15.5	1028	130650 /// 600856	79 // regulation of cyclin-dependent protein kinase activity // traceable author statement /// 80 // G1 phase of mitotic cell cycle // traceable author statement /// 7049 // cell cycle // inferred from electronic annotation /// 7050 // cell cycle arrest // traceable author statement /// 8285 // negative regulation of cell proliferation // traceable author statement /// 7050 // cell cycle arrest /…
1028	213348_at	0.49028	0.000729097	0.0257515	Cyclin-dependent kinase inhibitor 1C (p57, Kip2)	CDKN1C	chr11p15.5	1028	130650 /// 600856	79 // regulation of cyclin-dependent protein kinase activity // traceable author statement /// 80 // G1 phase of mitotic cell cycle // traceable author statement /// 7049 // cell cycle // inferred from electronic annotation /// 7050 // cell cycle arrest // traceable author statement /// 8285 // negative regulation of cell proliferation // traceable author statement /// 7050 // cell cycle arrest /…
23114	213438_at	0.49028	0.000729097	0.0257515	neurofascin homolog (chicken)	NFASC	chr1q32.1	23114	609145	7155 // cell adhesion // inferred from electronic annotation
55556	213645_at	0.49028	0.000729097	0.0257515	enolase superfamily member 1	ENOSF1	chr18p11.32	55556	607427	8152 // metabolism // inferred from electronic annotation
7018	214063_s_at	0.49028	0.000729097	0.0257515	transferrin	TF	chr3q22.1	7018	190000 /// 209300	6811 // ion transport // inferred from electronic annotation /// 6826 // iron ion transport // inferred from electronic annotation /// 6879 // iron ion homeostasis // inferred from electronic annotation /// 6810 // transport // inferred from electronic annotation
---	217125_at	0.49028	0.000729097	0.0257515	---	---	---	---	---	---
4684	217359_s_at	0.49028	0.000729097	0.0257515	neural cell adhesion molecule 1	NCAM1	chr11q23.1	4684	116930	7155 // cell adhesion // inferred from electronic annotation /// 7155 // cell adhesion // non-traceable author statement /// 7267 // cell-cell signaling // not recorded /// 7268 // synaptic transmission // not recorded /// 7399 // nervous system development // inferred from electronic annotation /// 30154 // cell differentiation // inferred from electronic annotation /// 7275 // development // in…
6867	217437_s_at	0.49028	0.000729097	0.0257515	transforming, acidic coiled-coil containing protein 1	TACC1	chr8p11	6867	605301	7049 // cell cycle // inferred from electronic annotation /// 51301 // cell division // inferred from electronic annotation
57092	217816_s_at	0.49028	0.000729097	0.0257515	PEST proteolytic signal containing nuclear protein	PCNP	chr3q12.3	57092	---	7049 // cell cycle // inferred from electronic annotation /// 16567 // protein ubiquitination // inferred from direct assay /// 43161 // proteasomal ubiquitin-dependent protein catabolism // inferred from direct assay
83658	217917_s_at	0.49028	0.000729097	0.0257515	dynein, light chain, roadblock-type 1	DYNLRB1	chr20q11.21	83658	607167	7018 // microtubule-based movement // non-traceable author statement /// 7632 // visual behavior // inferred from sequence or structural similarity /// 8090 // retrograde axon cargo transport // inferred from sequence or structural similarity
83658	217918_at	0.49028	0.000729097	0.0257515	dynein, light chain, roadblock-type 1	DYNLRB1	chr20q11.21	83658	607167	7018 // microtubule-based movement // non-traceable author statement /// 7632 // visual behavior // inferred from sequence or structural similarity /// 8090 // retrograde axon cargo transport // inferred from sequence or structural similarity
51290	218135_at	0.49028	0.000729097	0.0257515	ERGIC and golgi 2	ERGIC2	chr12p11.22	51290	---	6888 // ER to Golgi vesicle-mediated transport // inferred from direct assay /// 6810 // transport // inferred from electronic annotation /// 6888 // ER to Golgi vesicle-mediated transport // inferred from electronic annotation
55788	218191_s_at	0.49028	0.000729097	0.0257515	LMBR1 domain containing 1	LMBRD1	chr6q13	55788	---	---
55313	218610_s_at	0.49028	0.000729097	0.0257515	hypothetical protein FLJ11151	FLJ11151	chr16p13.12	55313	---	---
56521	218976_at	0.49028	0.000729097	0.0257515	DnaJ (Hsp40) homolog, subfamily C, member 12	DNAJC12	chr10q22.1	56521	606060	6457 // protein folding // inferred from electronic annotation
51228	219267_at	0.49028	0.000729097	0.0257515	glycolipid transfer protein	GLTP	chr12q24.11	51228	608949	46836 // glycolipid transport // inferred from direct assay /// 6810 // transport // inferred from electronic annotation /// 6869 // lipid transport // inferred from electronic annotation
55052 /// 642393	220526_s_at	0.49028	0.000729097	0.0257515	mitochondrial ribosomal protein L20 /// similar to mitochondrial ribosomal protein L20	MRPL20 /// LOC642393	chr1p36.3-p36.2	55052 /// 642393	---	6412 // protein biosynthesis // inferred from electronic annotation
55207	222442_s_at	0.49028	0.000729097	0.0257515	ADP-ribosylation factor-like 8B	ARL8B	chr3p26.2	55207	---	6364 // rRNA processing // inferred from electronic annotation /// 7059 // chromosome segregation // inferred from mutant phenotype /// 7264 // small GTPase mediated signal transduction // inferred from electronic annotation /// 7046 // ribosome biogenesis // inferred from electronic annotation
51701	222590_s_at	0.49028	0.000729097	0.0257515	nemo-like kinase	NLK	chr17q11.2	51701	609476	6355 // regulation of transcription, DNA-dependent // inferred from electronic annotation /// 6468 // protein amino acid phosphorylation // inferred from sequence or structural similarity /// 7243 // protein kinase cascade // inferred from sequence or structural similarity /// 30178 // negative regulation of Wnt receptor signaling pathway // inferred from sequence or structural similarity /// 454…
55017	223060_at	0.49028	0.000729097	0.0257515	chromosome 14 open reading frame 119	C14orf119	chr14q11.2	55017	---	---
80262	223440_at	0.49028	0.000729097	0.0257515	chromosome 16 open reading frame 70	C16orf70	chr16q22.1	80262	---	---
116461	225399_at	0.49028	0.000729097	0.0257515	chromosome 1 open reading frame 19	C1orf19	chr1q25	116461	608756	6397 // mRNA processing // inferred from electronic annotation /// 8033 // tRNA processing // inferred from electronic annotation
84316	225441_x_at	0.49028	0.000729097	0.0257515	LSM domain containing 1	LSMD1	chr17p13.1	84316	---	16071 // mRNA metabolism // inferred from electronic annotation
64412	225884_s_at	0.49028	0.000729097	0.0257515	zinc finger protein 336	ZNF336	chr20p12.3-p11.21	64412	---	6350 // transcription // inferred from electronic annotation /// 6355 // regulation of transcription, DNA-dependent // inferred from electronic annotation
286262	225891_at	0.49028	0.000729097	0.0257515	chromosome 9 open reading frame 75	C9orf75	chr9q34.3	286262	---	---
---	226671_at	0.49028	0.000729097	0.0257515	---	---	---	---	---	---
56957	227436_at	0.49028	0.000729097	0.0257515	Zinc finger, A20 domain containing 1	ZA20D1	chr1q21.2	56957	---	6512 // ubiquitin cycle // inferred from electronic annotation /// 43124 // negative regulation of I-kappaB kinase/NF-kappaB cascade // inferred from direct assay
55787	227520_at	0.49028	0.000729097	0.0257515	chromosome X open reading frame 15	CXorf15	chrXp22.2	55787	---	---
57559	227607_at	0.49028	0.000729097	0.0257515	STAM binding protein-like 1	STAMBPL1	chr10q23.31	57559	---	6512 // ubiquitin cycle // inferred from electronic annotation
5136	233547_x_at	0.49028	0.000729097	0.0257515	phosphodiesterase 1A, calmodulin-dependent	PDE1A	chr2q32.1	5136	171890	7165 // signal transduction // inferred from sequence or structural similarity /// 7165 // signal transduction // inferred from electronic annotation
80318	234192_s_at	0.49028	0.000729097	0.0257515	G kinase anchoring protein 1	GKAP1	chr9q21.32	80318	---	7165 // signal transduction // inferred from sequence or structural similarity
404037	235420_at	0.49028	0.000729097	0.0257515	hyaluronan and proteoglycan link protein 4	HAPLN4	chr19p13.1	404037	---	7155 // cell adhesion // inferred from electronic annotation
---	237054_at	0.49028	0.000729097	0.0257515	---	---	---	---	---	---
---	242206_at	0.49028	0.000729097	0.0257515	---	---	---	---	---	---
79364	218639_s_at	0.488288	0.000772098	0.0270779	ZXD family zinc finger C	ZXDC	chr3q21.2	79364	---	---
221955	226640_at	0.486296	0.000817357	0.0270779	diacylglycerol lipase beta	DAGLBETA	chr7p22.1	221955	---	6629 // lipid metabolism // inferred from electronic annotation
55005	1555201_a_at	0.486279	0.000817756	0.0270779	chromosome 6 open reading frame 96	C6orf96	chr6q25.1	55005	---	---
9197	203165_s_at	0.486279	0.000817756	0.0270779	solute carrier family 33 (acetyl-CoA transporter), member 1	SLC33A1	chr3q25.31	9197	603690	6810 // transport // traceable author statement /// 6810 // transport // inferred from electronic annotation
9320	244659_at	0.486279	0.000817756	0.0270779	Thyroid hormone receptor interactor 12	TRIP12	chr2q36.3	9320	604506	16567 // protein ubiquitination // non-traceable author statement /// 6464 // protein modification // inferred from electronic annotation /// 6512 // ubiquitin cycle // inferred from electronic annotation
132112	1553822_at	0.486262	0.000818155	0.0270779	receptor transporter protein 1	RTP1	chr3q27.3	132112	609137	51205 // protein insertion into membrane // inferred from direct assay
4155	1554544_a_at	0.486262	0.000818155	0.0270779	myelin basic protein	MBP	chr18q23	4155	159430	6955 // immune response // traceable author statement /// 7268 // synaptic transmission // traceable author statement /// 7417 // central nervous system development // traceable author statement /// 8366 // nerve ensheathment // traceable author statement
6323	1555246_a_at	0.486262	0.000818155	0.0270779	sodium channel, voltage-gated, type I, alpha	SCN1A	chr2q24.3	6323	182389 /// 604233 /// 604403 /// 607208 /// 609634	6811 // ion transport // inferred from electronic annotation /// 6814 // sodium ion transport // non-traceable author statement /// 6810 // transport // inferred from electronic annotation /// 6814 // sodium ion transport // inferred from electronic annotation
55750	1555610_at	0.486262	0.000818155	0.0270779	multiple substrate lipid kinase	MULK	chr7q34	55750	610345	7205 // protein kinase C activation // inferred from electronic annotation
22950	1558201_s_at	0.486262	0.000818155	0.0270779	solute carrier family 4 (anion exchanger), member 1, adaptor protein	SLC4A1AP	chr2p23.2	22950	602655	---
2026	201313_at	0.486262	0.000818155	0.0270779	enolase 2 (gamma, neuronal)	ENO2	chr12p13	2026	131360	6096 // glycolysis // inferred from electronic annotation
2114	201329_s_at	0.486262	0.000818155	0.0270779	v-ets erythroblastosis virus E26 oncogene homolog 2 (avian)	ETS2	chr21q22.3|21q22.2	2114	164740	1501 // skeletal development // traceable author statement /// 6355 // regulation of transcription, DNA-dependent // inferred from electronic annotation
2926	201501_s_at	0.486262	0.000818155	0.0270779	G-rich RNA sequence binding factor 1	GRSF1	chr4q13	2926	604851	6378 // mRNA polyadenylylation // traceable author statement
6035	201785_at	0.486262	0.000818155	0.0270779	ribonuclease, RNase A family, 1 (pancreatic)	RNASE1	chr14q11.2	6035	180440	---
648	202265_at	0.486262	0.000818155	0.0270779	B lymphoma Mo-MLV insertion region (mouse)	BMI1	chr10p11.23	648	164831	6350 // transcription // inferred from electronic annotation /// 6355 // regulation of transcription, DNA-dependent // inferred from electronic annotation /// 7379 // segment specification // traceable author statement /// 16568 // chromatin modification // inferred from electronic annotation
9425	203098_at	0.486262	0.000818155	0.0270779	chromodomain protein, Y-like	CDYL	chr6p25.1	9425	603778	6333 // chromatin assembly or disassembly // inferred from electronic annotation /// 7283 // spermatogenesis // traceable author statement /// 8152 // metabolism // inferred from electronic annotation
23387	204155_s_at	0.486262	0.000818155	0.0270779	KIAA0999 protein	KIAA0999	chr11q23.3	23387	---	6468 // protein amino acid phosphorylation // inferred from electronic annotation
7270	204772_s_at	0.486262	0.000818155	0.0270779	transcription termination factor, RNA polymerase I	TTF1	chr9q34.13	7270	600777	6353 // transcription termination // non-traceable author statement /// 45449 // regulation of transcription // inferred from electronic annotation
10150	205018_s_at	0.486262	0.000818155	0.0270779	muscleblind-like 2 (Drosophila)	MBNL2	chr13q32.1	10150	607327	---
6456	205751_at	0.486262	0.000818155	0.0270779	SH3-domain GRB2-like 2	SH3GL2	chr9p22	6456	604465	7165 // signal transduction // traceable author statement /// 7417 // central nervous system development // traceable author statement
25780	205801_s_at	0.486262	0.000818155	0.0270779	RAS guanyl releasing protein 3 (calcium and DAG-regulated)	RASGRP3	chr2p25.1-p24.1	25780	609531	165 // MAPKKK cascade // non-traceable author statement /// 51056 // regulation of small GTPase mediated signal transduction // inferred from electronic annotation /// 7242 // intracellular signaling cascade // inferred from electronic annotation /// 7264 // small GTPase mediated signal transduction // inferred from electronic annotation /// 7264 // small GTPase mediated signal transduction // tr…
4340	205989_s_at	0.486262	0.000818155	0.0270779	myelin oligodendrocyte glycoprotein	MOG	chr6p22.1	4340	159465	7268 // synaptic transmission // not recorded /// 7417 // central nervous system development // traceable author statement /// 6835 // dicarboxylic acid transport // inferred from electronic annotation
23344	208858_s_at	0.486262	0.000818155	0.0270779	family with sequence similarity 62 (C2 domain containing), member A	FAM62A	chr12q13.2	23344	---	---
6119	209507_at	0.486262	0.000818155	0.0270779	replication protein A3, 14kDa	RPA3	chr7p22	6119	179837	6260 // DNA replication // traceable author statement /// 6281 // DNA repair // not recorded /// 6260 // DNA replication // inferred from electronic annotation
23127	209883_at	0.486262	0.000818155	0.0270779	glycosyltransferase 25 domain containing 2	GLT25D2	chr1q25	23127	---	9103 // lipopolysaccharide biosynthesis // inferred from electronic annotation
4155	210136_at	0.486262	0.000818155	0.0270779	myelin basic protein	MBP	chr18q23	4155	159430	6955 // immune response // traceable author statement /// 7268 // synaptic transmission // traceable author statement /// 7417 // central nervous system development // traceable author statement /// 8366 // nerve ensheathment // traceable author statement
22996	210652_s_at	0.486262	0.000818155	0.0270779	chromosome 1 open reading frame 34	C1orf34	chr1p32.3	22996	---	---
10277	210685_s_at	0.486262	0.000818155	0.0270779	ubiquitination factor E4B (UFD2 homolog, yeast)	UBE4B	chr1p36.3	10277	---	6457 // protein folding // inferred from sequence or structural similarity /// 6915 // apoptosis // inferred from direct assay /// 9411 // response to UV // inferred from direct assay /// 42787 // protein ubiquitination during ubiquitin-dependent protein catabolism // traceable author statement /// 6512 // ubiquitin cycle // inferred from electronic annotation /// 16567 // protein ubiquitination …
5168	210839_s_at	0.486262	0.000818155	0.0270779	ectonucleotide pyrophosphatase/phosphodiesterase 2 (autotaxin)	ENPP2	chr8q24.1	5168	601060	6796 // phosphate metabolism // traceable author statement /// 6928 // cell motility // traceable author statement /// 6935 // chemotaxis // non-traceable author statement /// 7186 // G-protein coupled receptor protein signaling pathway // traceable author statement /// 9117 // nucleotide metabolism // inferred from electronic annotation
23061	212054_x_at	0.486262	0.000818155	0.0270779	TBC1 domain family, member 9B (with GRAM domain)	TBC1D9B	chr5q35.3	23061	---	---
1399	212180_at	0.486262	0.000818155	0.0270779	v-crk sarcoma virus CT10 oncogene homolog (avian)-like	CRKL	chr22q11|22q11.21	1399	602007	6468 // protein amino acid phosphorylation // not recorded /// 6928 // cell motility // not recorded /// 7242 // intracellular signaling cascade // traceable author statement /// 7254 // JNK cascade // traceable author statement /// 7265 // Ras protein signal transduction // traceable author statement /// 7242 // intracellular signaling cascade // inferred from electronic annotation
83941	213883_s_at	0.486262	0.000818155	0.0270779	TM2 domain containing 1	TM2D1	chr1p31.3	83941	610080	---
8632	214229_at	0.486262	0.000818155	0.0270779	dynein, axonemal, heavy polypeptide 17	DNAH17	chr17q25	8632	610063	7018 // microtubule-based movement // inferred from electronic annotation
4340	214650_x_at	0.486262	0.000818155	0.0270779	myelin oligodendrocyte glycoprotein	MOG	chr6p22.1	4340	159465	7268 // synaptic transmission // not recorded /// 7417 // central nervous system development // traceable author statement /// 6835 // dicarboxylic acid transport // inferred from electronic annotation
2098	215096_s_at	0.486262	0.000818155	0.0270779	esterase D/formylglutathione hydrolase	ESD	chr13q14.1-q14.2	2098	133280	6915 // apoptosis // inferred from electronic annotation /// 42981 // regulation of apoptosis // inferred from electronic annotation /// 43065 // positive regulation of apoptosis // inferred from electronic annotation /// 8625 // induction of apoptosis via death domain receptors // traceable author statement /// 8637 // apoptotic mitochondrial changes // traceable author statement
2908	216321_s_at	0.486262	0.000818155	0.0270779	nuclear receptor subfamily 3, group C, member 1 (glucocorticoid receptor)	NR3C1	chr5q31.3	2908	138040	6355 // regulation of transcription, DNA-dependent // inferred from electronic annotation /// 6366 // transcription from RNA polymerase II promoter // traceable author statement /// 6954 // inflammatory response // not recorded /// 7165 // signal transduction // traceable author statement /// 7530 // sex determination // inferred from electronic annotation /// 6350 // transcription // inferred fr…
2346	217487_x_at	0.486262	0.000818155	0.0270779	folate hydrolase (prostate-specific membrane antigen) 1	FOLH1	chr11p11.2	2346	600934	6508 // proteolysis // non-traceable author statement /// 6508 // proteolysis // inferred from electronic annotation
29093	218339_at	0.486262	0.000818155	0.0270779	mitochondrial ribosomal protein L22	MRPL22	chr5q33.1-q33.3	29093	---	6412 // protein biosynthesis // inferred from electronic annotation
64077	218523_at	0.486262	0.000818155	0.0270779	phospholysine phosphohistidine inorganic pyrophosphate phosphatase	LHPP	chr10q26.13	64077	---	8152 // metabolism // inferred from electronic annotation
51517	218697_at	0.486262	0.000818155	0.0270779	NCK interacting protein with SH3 domain	NCKIPSD	chr3p21	51517	606671	6607 // NLS-bearing substrate import into nucleus // traceable author statement /// 7010 // cytoskeleton organization and biogenesis // non-traceable author statement /// 7165 // signal transduction // traceable author statement
59349	219931_s_at	0.486262	0.000818155	0.0270779	kelch-like 12 (Drosophila)	KLHL12	chr1q32.1	59349	---	6512 // ubiquitin cycle // inferred from electronic annotation /// 16055 // Wnt receptor signaling pathway // inferred from electronic annotation
51764	220806_x_at	0.486262	0.000818155	0.0270779	guanine nucleotide binding protein (G protein), gamma 13	GNG13	chr16p13.3	51764	607298	7165 // signal transduction // inferred from electronic annotation /// 7186 // G-protein coupled receptor protein signaling pathway // inferred from electronic annotation
---	222390_at	0.486262	0.000818155	0.0270779	---	---	---	---	---	---
9840	222920_s_at	0.486262	0.000818155	0.0270779	KIAA0748	KIAA0748	chr12q13.2	9840	---	---
26127	223262_s_at	0.486262	0.000818155	0.0270779	FGFR1 oncogene partner 2	FGFR1OP2	chr12p11.23	26127	608858	---
201895	224990_at	0.486262	0.000818155	0.0270779	chromosome 4 open reading frame 34	C4orf34	chr4p14	201895	---	---
84181	225031_at	0.486262	0.000818155	0.0270779	chromodomain helicase DNA binding protein 6	CHD6	chr20q12	84181	---	6333 // chromatin assembly or disassembly // inferred from electronic annotation /// 6350 // transcription // inferred from electronic annotation /// 6355 // regulation of transcription, DNA-dependent // inferred from electronic annotation /// 16568 // chromatin modification // inferred from electronic annotation /// 6338 // chromatin remodeling // non-traceable author statement /// 6355 // regul…
93380	225125_at	0.486262	0.000818155	0.0270779	transmembrane protein 32	TMEM32	chrXq26.3	93380	---	---
10098	225387_at	0.486262	0.000818155	0.0270779	tetraspanin 5	TSPAN5	chr4q23	10098	---	6118 // electron transport // inferred from electronic annotation
253260	226312_at	0.486262	0.000818155	0.0270779	rapamycin-insensitive companion of mTOR	RICTOR	chr5p13.1	253260	609022	---
51631	226758_at	0.486262	0.000818155	0.0270779	LUC7-like 2 (S. cerevisiae)	LUC7L2	chr7q34	51631	---	---
91369	227064_at	0.486262	0.000818155	0.0270779	ankyrin repeat domain 40	ANKRD40	chr17q21.33	91369	---	---
---	229781_at	0.486262	0.000818155	0.0270779	Full-length cDNA clone CS0DI036YE11 of Placenta Cot 25-normalized of Homo sapiens (human)	---	---	---	---	---
258010	230006_s_at	0.486262	0.000818155	0.0270779	hypothetical protein DKFZp313A2432	DKFZp313A2432	chr11p14.2	258010	---	6334 // nucleosome assembly // inferred from electronic annotation /// 7001 // chromosome organization and biogenesis (sensu Eukaryota) // inferred from electronic annotation
121793	236853_at	0.486262	0.000818155	0.0270779	chromosome 13 open reading frame 16	C13orf16	chr13q34	121793	---	---
5650	239381_at	0.486262	0.000818155	0.0270779	kallikrein 7 (chymotryptic, stratum corneum)	KLK7	chr19q13.33	5650	604438	6508 // proteolysis // inferred from electronic annotation /// 8544 // epidermis development // traceable author statement
---	242705_x_at	0.486262	0.000818155	0.0270779	Full length insert cDNA clone YT86E01	---	---	---	---	---
5137	243564_at	0.486262	0.000818155	0.0270779	Phosphodiesterase 1C, calmodulin-dependent 70kDa	PDE1C	chr7p15.1-p14.3	5137	602987	7165 // signal transduction // inferred from electronic annotation
643037	243803_at	0.486262	0.000818155	0.0270779	hypothetical protein LOC643037	LOC643037	chr11q21	643037	---	---
1604	1555950_a_at	0.48226	0.000916374	0.0284973	CD55 molecule, decay accelerating factor for complement (Cromer blood group)	CD55	chr1q32	1604	125240	6958 // complement activation, classical pathway // inferred from electronic annotation /// 45087 // innate immune response // inferred from electronic annotation /// 6955 // immune response // inferred from electronic annotation
---	1560390_s_at	0.48226	0.000916374	0.0284973	---	---	---	---	---	---
8100	204703_at	0.48226	0.000916374	0.0284973	intraflagellar transport 88 homolog (Chlamydomonas)	IFT88	chr13q12.1	8100	600595	6412 // protein biosynthesis // inferred from electronic annotation /// 7588 // excretion // traceable author statement
83737	217094_s_at	0.48226	0.000916374	0.0284973	itchy homolog E3 ubiquitin protein ligase (mouse)	ITCH	chr20q11.22-q11.23	83737	606409	1558 // regulation of cell growth // non-traceable author statement /// 6511 // ubiquitin-dependent protein catabolism // non-traceable author statement /// 6954 // inflammatory response // non-traceable author statement /// 45449 // regulation of transcription // inferred from electronic annotation /// 46718 // entry of virus into host cell // traceable author statement /// 6464 // protein modif…
84135	228050_at	0.48226	0.000916374	0.0284973	UTP15, U3 small nucleolar ribonucleoprotein, homolog (S. cerevisiae)	UTP15	chr5q13.2	84135	---	6364 // rRNA processing // inferred from electronic annotation
158471	1552455_at	0.482243	0.000916813	0.0284973	chromosome 9 open reading frame 65	C9orf65	chr9q21.13	158471	---	---
4168	1555313_a_at	0.482243	0.000916813	0.0284973	MCF.2 cell line derived transforming sequence	MCF2	chrXq27	4168	311030	7242 // intracellular signaling cascade // inferred from electronic annotation /// 35023 // regulation of Rho protein signal transduction // inferred from electronic annotation
4673	1556121_at	0.482243	0.000916813	0.0284973	Nucleosome assembly protein 1-like 1	NAP1L1	chr12q21.2	4673	164060	6260 // DNA replication // traceable author statement /// 6334 // nucleosome assembly // traceable author statement /// 8284 // positive regulation of cell proliferation // traceable author statement /// 6334 // nucleosome assembly // inferred from electronic annotation
6301	200802_at	0.482243	0.000916813	0.0284973	seryl-tRNA synthetase	SARS	chr1p13.3-p13.1	6301	607529	6412 // protein biosynthesis // traceable author statement /// 6434 // seryl-tRNA aminoacylation // inferred from electronic annotation /// 8033 // tRNA processing // traceable author statement /// 6412 // protein biosynthesis // inferred from electronic annotation /// 6418 // tRNA aminoacylation for protein translation // inferred from electronic annotation
6734	200918_s_at	0.482243	0.000916813	0.0284973	signal recognition particle receptor ('docking protein')	SRPR	chr11q24.3	6734	182180	6614 // SRP-dependent cotranslational protein targeting to membrane // inferred from electronic annotation /// 6886 // intracellular protein transport // inferred from electronic annotation /// 6613 // cotranslational protein targeting to membrane // traceable author statement
10542	202299_s_at	0.482243	0.000916813	0.0284973	hepatitis B virus x interacting protein	HBXIP	chr1p13.3	10542	608521	9615 // response to virus // traceable author statement /// 19079 // viral genome replication // traceable author statement
3920	203041_s_at	0.482243	0.000916813	0.0284973	lysosomal-associated membrane protein 2	LAMP2	chrXq24	3920	300257 /// 309060	---
7058	203083_at	0.482243	0.000916813	0.0284973	thrombospondin 2	THBS2	chr6q27	7058	188061	7155 // cell adhesion // inferred from electronic annotation
54987	203197_s_at	0.482243	0.000916813	0.0284973	chromosome 1 open reading frame 123	C1orf123	chr1p32.3	54987	---	---
9765	203651_at	0.482243	0.000916813	0.0284973	zinc finger, FYVE domain containing 16	ZFYVE16	chr5p15.2-q14.3	9765	608880	6622 // protein targeting to lysosome // inferred from mutant phenotype /// 7165 // signal transduction // non-traceable author statement /// 16050 // vesicle organization and biogenesis // non-traceable author statement /// 16197 // endosome transport // inferred from mutant phenotype /// 30100 // regulation of endocytosis // traceable author statement
51090	204519_s_at	0.482243	0.000916813	0.0284973	plasma membrane proteolipid (plasmolipin)	PLLP	chr16q13	51090	600340	6811 // ion transport // inferred from electronic annotation /// 6810 // transport // inferred from electronic annotation
10732	204849_at	0.482243	0.000916813	0.0284973	transcription factor-like 5 (basic helix-loop-helix)	TCFL5	chr20q13.3-qter	10732	604745	6355 // regulation of transcription, DNA-dependent // inferred from direct assay /// 6366 // transcription from RNA polymerase II promoter // traceable author statement /// 7283 // spermatogenesis // inferred from expression pattern /// 7283 // spermatogenesis // inferred from sequence or structural similarity /// 42127 // regulation of cell proliferation // inferred from expression pattern /// 4…
5557	205053_at	0.482243	0.000916813	0.0284973	primase, polypeptide 1, 49kDa	PRIM1	chr12q13	5557	176635	6260 // DNA replication // inferred from electronic annotation /// 6269 // DNA replication, synthesis of RNA primer // traceable author statement /// 6269 // DNA replication, synthesis of RNA primer // inferred from electronic annotation
6050	206050_s_at	0.482243	0.000916813	0.0284973	ribonuclease/angiogenin inhibitor 1	RNH1	chr11p15.5	6050	173320	6402 // mRNA catabolism // non-traceable author statement /// 45765 // regulation of angiogenesis // inferred from direct assay
9745	206403_at	0.482243	0.000916813	0.0284973	zinc finger protein 536	ZNF536	chr19q12	9745	---	---
7482	206458_s_at	0.482243	0.000916813	0.0284973	wingless-type MMTV integration site family, member 2B	WNT2B	chr1p13	7482	601968	6457 // protein folding // inferred from electronic annotation /// 7223 // frizzled-2 signaling pathway // inferred from electronic annotation /// 7275 // development // inferred from electronic annotation /// 9653 // morphogenesis // traceable author statement /// 16055 // Wnt receptor signaling pathway // inferred from electronic annotation /// 7275 // development // traceable author statement
---	206874_s_at	0.482243	0.000916813	0.0284973	---	---	---	---	---	---
9028	207383_s_at	0.482243	0.000916813	0.0284973	rhomboid, veinlet-like 1 (Drosophila)	RHBDL1	chr16p13.3	9028	603264	7165 // signal transduction // traceable author statement
5046	207414_s_at	0.482243	0.000916813	0.0284973	proprotein convertase subtilisin/kexin type 6	PCSK6	chr15q26.3	5046	167405	6508 // proteolysis // inferred from electronic annotation /// 6508 // proteolysis // traceable author statement /// 7267 // cell-cell signaling // traceable author statement
10296	207922_s_at	0.482243	0.000916813	0.0284973	macrophage erythroblast attacher	MAEA	chr4p16.3	10296	606801	6915 // apoptosis // traceable author statement /// 7155 // cell adhesion // traceable author statement /// 7275 // development // traceable author statement
1642	208619_at	0.482243	0.000916813	0.0284973	damage-specific DNA binding protein 1, 127kDa	DDB1	chr11q12-q13	1642	600045	6289 // nucleotide-excision repair // traceable author statement /// 6512 // ubiquitin cycle // inferred from electronic annotation /// 6281 // DNA repair // inferred from electronic annotation /// 6974 // response to DNA damage stimulus // inferred from electronic annotation /// 6281 // DNA repair // traceable author statement
9908	208841_s_at	0.482243	0.000916813	0.0284973	Ras-GTPase activating protein SH3 domain-binding protein 2	G3BP2	chr4q21.1	9908	---	6397 // mRNA processing // inferred from electronic annotation /// 6406 // mRNA export from nucleus // inferred from electronic annotation /// 6810 // transport // inferred from electronic annotation /// 7253 // cytoplasmic sequestering of NF-kappaB // non-traceable author statement /// 7265 // Ras protein signal transduction // non-traceable author statement
873	209213_at	0.482243	0.000916813	0.0284973	carbonyl reductase 1	CBR1	chr21q22.13	873	114830	8152 // metabolism // inferred from electronic annotation
58473	209504_s_at	0.482243	0.000916813	0.0284973	pleckstrin homology domain containing, family B (evectins) member 1	PLEKHB1	chr11q13.5-q14.1	58473	607651	7602 // phototransduction // non-traceable author statement
7813	209717_at	0.482243	0.000916813	0.0284973	ecotropic viral integration site 5	EVI5	chr1p22.1	7813	602942	7275 // development // traceable author statement /// 8283 // cell proliferation // traceable author statement
8605	209785_s_at	0.482243	0.000916813	0.0284973	phospholipase A2, group IVC (cytosolic, calcium-independent)	PLA2G4C	chr19q13.3	8605	603602	6954 // inflammatory response // non-traceable author statement /// 7242 // intracellular signaling cascade // non-traceable author statement /// 7567 // parturition // non-traceable author statement /// 16042 // lipid catabolism // inferred from electronic annotation /// 19369 // arachidonic acid metabolism // non-traceable author statement /// 46475 // glycerophospholipid catabolism // inferred…
11235	210907_s_at	0.482243	0.000916813	0.0284973	programmed cell death 10	PDCD10	chr3q26.1	11235	603285 /// 609118	6915 // apoptosis // inferred from electronic annotation
5295	212239_at	0.482243	0.000916813	0.0284973	phosphoinositide-3-kinase, regulatory subunit 1 (p85 alpha)	PIK3R1	chr5q13.1	5295	171833	7242 // intracellular signaling cascade // inferred from electronic annotation /// 7242 // intracellular signaling cascade // non-traceable author statement /// 8286 // insulin receptor signaling pathway // inferred from physical interaction /// 46854 // phosphoinositide phosphorylation // inferred from sequence or structural similarity /// 48009 // insulin-like growth factor receptor signaling p…
5151	212522_at	0.482243	0.000916813	0.0284973	phosphodiesterase 8A	PDE8A	chr15q25.3	5151	602972	160 // two-component signal transduction system (phosphorelay) // inferred from electronic annotation /// 6355 // regulation of transcription, DNA-dependent // inferred from electronic annotation /// 9187 // cyclic nucleotide metabolism // non-traceable author statement /// 7165 // signal transduction // inferred from electronic annotation
23111	212526_at	0.482243	0.000916813	0.0284973	spastic paraplegia 20, spartin (Troyer syndrome)	SPG20	chr13q13.3	23111	275900 /// 607111	---
140609	212530_at	0.482243	0.000916813	0.0284973	NIMA (never in mitosis gene a)-related kinase 7	NEK7	chr1q31.3	140609	606848	6468 // protein amino acid phosphorylation // inferred from electronic annotation
11046	213083_at	0.482243	0.000916813	0.0284973	solute carrier family 35, member D2	SLC35D2	chr9q22.32	11046	609182	6468 // protein amino acid phosphorylation // inferred from electronic annotation
27122	214247_s_at	0.482243	0.000916813	0.0284973	dickkopf homolog 3 (Xenopus laevis)	DKK3	chr11p15.2	27122	605416	6118 // electron transport // inferred from electronic annotation /// 7275 // development // inferred from electronic annotation /// 9653 // morphogenesis // traceable author statement /// 16055 // Wnt receptor signaling pathway // inferred from electronic annotation /// 30178 // negative regulation of Wnt receptor signaling pathway // inferred from electronic annotation
57185	214579_at	0.482243	0.000916813	0.0284973	NIPA-like domain containing 3	NPAL3	chr1p36.12-p35.1	57185	---	---
---	216103_at	0.482243	0.000916813	0.0284973	---	---	---	---	---	---
55652	218417_s_at	0.482243	0.000916813	0.0284973	hypothetical protein FLJ20489	FLJ20489	chr12q13.11	55652	---	---
51735	219112_at	0.482243	0.000916813	0.0284973	Rap guanine nucleotide exchange factor (GEF) 6	RAPGEF6	chr5q31.1	51735	---	7165 // signal transduction // inferred from electronic annotation /// 7265 // Ras protein signal transduction // inferred from sequence or structural similarity /// 7265 // Ras protein signal transduction // non-traceable author statement /// 43087 // regulation of GTPase activity // non-traceable author statement /// 51056 // regulation of small GTPase mediated signal transduction // inferred f…
55008	219352_at	0.482243	0.000916813	0.0284973	hect domain and RLD 6	HERC6	chr4q22.1	55008	609249	6512 // ubiquitin cycle // inferred from electronic annotation /// 6464 // protein modification // inferred from electronic annotation
79365	221530_s_at	0.482243	0.000916813	0.0284973	basic helix-loop-helix domain containing, class B, 3	BHLHB3	chr12p11.23-p12.1	79365	606200	6355 // regulation of transcription, DNA-dependent // non-traceable author statement /// 8283 // cell proliferation // non-traceable author statement /// 9887 // organ morphogenesis // non-traceable author statement /// 30154 // cell differentiation // non-traceable author statement /// 6355 // regulation of transcription, DNA-dependent // inferred from electronic annotation /// 45449 // regulati…
51540	221575_at	0.482243	0.000916813	0.0284973	selenocysteine lyase	SCLY	chr2q37.3	51540	---	8152 // metabolism // inferred from electronic annotation /// 6520 // amino acid metabolism // traceable author statement
79137	221983_at	0.482243	0.000916813	0.0284973	chromosome 2 open reading frame 17	C2orf17	chr2q35	79137	---	---
51667	222512_at	0.482243	0.000916813	0.0284973	negative regulator of ubiquitin-like proteins 1	NUB1	chr7q36	51667	607981	---
64121	222514_at	0.482243	0.000916813	0.0284973	Ras-related GTP binding C	RRAGC	chr1p34	64121	608267	6350 // transcription // non-traceable author statement /// 6915 // apoptosis // non-traceable author statement /// 7264 // small GTPase mediated signal transduction // traceable author statement /// 8380 // RNA splicing // non-traceable author statement /// 16049 // cell growth // non-traceable author statement
55102	222840_at	0.482243	0.000916813	0.0284973	Chromosome 14 open reading frame 103	C14orf103	chr14q32.2	55102	---	---
54749	223253_at	0.482243	0.000916813	0.0284973	ependymin related protein 1 (zebrafish)	EPDR1	chr7p14.1	54749	---	7160 // cell-matrix adhesion // inferred from electronic annotation
57467	223572_at	0.482243	0.000916813	0.0284973	GUP1 glycerol uptake/transporter homolog (S. cerevisiae)	GUP1	chr3p22.1	57467	608116	---
55074	223879_s_at	0.482243	0.000916813	0.0284973	oxidation resistance 1	OXR1	chr8q23	55074	605609	16998 // cell wall catabolism // inferred from electronic annotation
64756	224728_at	0.482243	0.000916813	0.0284973	ATP synthase mitochondrial F1 complex assembly factor 1	ATPAF1	chr1p33-p32.3	64756	608917	6461 // protein complex assembly // inferred from electronic annotation
51263	224971_at	0.482243	0.000916813	0.0284973	mitochondrial ribosomal protein L30	MRPL30	chr2q11.2	51263	---	6412 // protein biosynthesis // inferred from electronic annotation
153222	225957_at	0.482243	0.000916813	0.0284973	adult retina protein	LOC153222	chr5q35.2	153222	---	6355 // regulation of transcription, DNA-dependent // inferred from electronic annotation
6711	226342_at	0.482243	0.000916813	0.0284973	spectrin, beta, non-erythrocytic 1	SPTBN1	chr2p21	6711	182790	51016 // barbed-end actin filament capping // inferred from electronic annotation
---	226883_at	0.482243	0.000916813	0.0284973	CDNA clone IMAGE:4793058	---	---	---	---	---
9364	227003_at	0.482243	0.000916813	0.0284973	RAB28, member RAS oncogene family	RAB28	chr4p15.33	9364	---	7264 // small GTPase mediated signal transduction // inferred from electronic annotation
23446	228486_at	0.482243	0.000916813	0.0284973	solute carrier family 44, member 1	SLC44A1	chr9q31.2	23446	606105	6810 // transport // inferred from electronic annotation
79817	229568_at	0.482243	0.000916813	0.0284973	MOB1, Mps One Binder kinase activator-like 2B (yeast)	MOBKL2B	chr9p21.2	79817	---	---
---	230741_at	0.482243	0.000916813	0.0284973	Full length insert cDNA clone YX74D05	---	---	---	---	---
79893	233936_s_at	0.482243	0.000916813	0.0284973	zinc finger protein 403	ZNF403	chr17q12	79893	---	7283 // spermatogenesis // inferred from electronic annotation /// 30154 // cell differentiation // inferred from electronic annotation /// 7275 // development // inferred from electronic annotation
10388	237920_at	0.482243	0.000916813	0.0284973	Synaptonemal complex protein 2	SYCP2	chr20q13.33	10388	604105	7049 // cell cycle // inferred from electronic annotation /// 7126 // meiosis // inferred from electronic annotation /// 7128 // meiotic prophase I // non-traceable author statement /// 7130 // synaptonemal complex formation // non-traceable author statement /// 51301 // cell division // inferred from electronic annotation
134218	238337_s_at	0.482243	0.000916813	0.0284973	DnaJ homology subfamily A member 5	DNAJA5	chr5p13.2	134218	---	6457 // protein folding // inferred from electronic annotation
---	242989_at	0.482243	0.000916813	0.0284973	Transcribed locus	---	---	---	---	---
389834 /// 642398	244631_at	0.482243	0.000916813	0.0284973	hypothetical gene supported by AK123403 /// hypothetical protein LOC642398	LOC389834 /// LOC642398	---	389834 /// 642398	---	---
26051	41577_at	0.482243	0.000916813	0.0284973	protein phosphatase 1, regulatory (inhibitor) subunit 16B	PPP1R16B	chr20q11.23	26051	---	7165 // signal transduction // non-traceable author statement
55432	227309_at	0.48025	0.000969556	0.0298214	YOD1 OTU deubiquinating enzyme 1 homolog (S. cerevisiae)	YOD1	chr1q32.1	55432	---	---
---	241859_at	0.48025	0.000969556	0.0298214	Transcribed locus	---	---	---	---	---
57132	218177_at	0.478258	0.00102499	0.0298214	chromatin modifying protein 1B	CHMP1B	chr18p11.21	57132	606486	15031 // protein transport // inferred from electronic annotation /// 6810 // transport // inferred from electronic annotation
2186	231953_at	0.478241	0.00102547	0.0298214	fetal Alzheimer antigen	FALZ	chr17q24.3	2186	601819	122 // negative regulation of transcription from RNA polymerase II promoter // inferred from direct assay /// 6338 // chromatin remodeling // inferred from direct assay /// 6355 // regulation of transcription, DNA-dependent // inferred from electronic annotation /// 7420 // brain development // inferred from mutant phenotype /// 43193 // positive regulation of gene-specific transcription // infer…
5136	1558680_s_at	0.478224	0.00102596	0.0298214	phosphodiesterase 1A, calmodulin-dependent	PDE1A	chr2q32.1	5136	171890	7165 // signal transduction // inferred from sequence or structural similarity /// 7165 // signal transduction // inferred from electronic annotation
22982	1559526_at	0.478224	0.00102596	0.0298214	DIP2 disco-interacting protein 2 homolog C (Drosophila)	DIP2C	chr10p15.3	22982	---	8152 // metabolism // inferred from electronic annotation
---	1559650_at	0.478224	0.00102596	0.0298214	Homo sapiens, clone IMAGE:5216436, mRNA	---	---	---	---	---
158399	1570534_a_at	0.478224	0.00102596	0.0298214	zinc finger protein 483	ZNF483	chr9q31.3	158399	---	6350 // transcription // inferred from electronic annotation /// 6355 // regulation of transcription, DNA-dependent // inferred from electronic annotation
5214	201037_at	0.478224	0.00102596	0.0298214	phosphofructokinase, platelet	PFKP	chr10p15.3-p15.2	5214	171840	6096 // glycolysis // inferred from electronic annotation /// 6096 // glycolysis // non-traceable author statement
1942	202023_at	0.478224	0.00102596	0.0298214	ephrin-A1	EFNA1	chr1q21-q22	1942	191164	7267 // cell-cell signaling // traceable author statement
399979	202358_s_at	0.478224	0.00102596	0.0298214	sorting nexin 19	SNX19	chr11q25	399979	---	7242 // intracellular signaling cascade // inferred from electronic annotation /// 15031 // protein transport // inferred from electronic annotation /// 6810 // transport // inferred from electronic annotation
2065	202454_s_at	0.478224	0.00102596	0.0298214	v-erb-b2 erythroblastic leukemia viral oncogene homolog 3 (avian)	ERBB3	chr12q13	2065	190151	6468 // protein amino acid phosphorylation // traceable author statement /// 7165 // signal transduction // inferred from direct assay /// 7169 // transmembrane receptor protein tyrosine kinase signaling pathway // inferred from electronic annotation /// 6468 // protein amino acid phosphorylation // inferred from electronic annotation
3632	203006_at	0.478224	0.00102596	0.0298214	inositol polyphosphate-5-phosphatase, 40kDa	INPP5A	chr10q26.3	3632	600106	7154 // cell communication // non-traceable author statement
11041	203188_at	0.478224	0.00102596	0.0298214	UDP-GlcNAc:betaGal beta-1,3-N-acetylglucosaminyltransferase 1	B3GNT1	chr11q13.1	11041	605517	30311 // poly-N-acetyllactosamine biosynthesis // non-traceable author statement
8898	203211_s_at	0.478224	0.00102596	0.0298214	myotubularin related protein 2	MTMR2	chr11q22	8898	601382 /// 603557	6470 // protein amino acid dephosphorylation // inferred from electronic annotation /// 6470 // protein amino acid dephosphorylation // non-traceable author statement /// 46839 // phospholipid dephosphorylation // inferred from electronic annotation
5663	203460_s_at	0.478224	0.00102596	0.0298214	presenilin 1 (Alzheimer disease 3)	PSEN1	chr14q24.3	5663	104311 /// 172700 /// 600274 /// 607822	6509 // membrane protein ectodomain proteolysis // inferred from direct assay /// 6915 // apoptosis // inferred from electronic annotation /// 6916 // anti-apoptosis // traceable author statement /// 7001 // chromosome organization and biogenesis (sensu Eukaryota) // traceable author statement /// 7059 // chromosome segregation // traceable author statement /// 7155 // cell adhesion // inferred f…
8722	203657_s_at	0.478224	0.00102596	0.0298214	cathepsin F	CTSF	chr11q13	8722	603539	6508 // proteolysis // traceable author statement /// 6508 // proteolysis // inferred from electronic annotation
51668 /// 55540	203960_s_at	0.478224	0.00102596	0.0298214	chromosome 1 open reading frame 41 /// interleukin 17 receptor B	C1orf41 /// IL17RB	chr1p32.1-p33 /// chr3p21.1	51668 /// 55540	605458	7155 // cell adhesion // inferred from electronic annotation /// 1558 // regulation of cell growth // non-traceable author statement /// 6952 // defense response // traceable author statement
7039	205016_at	0.478224	0.00102596	0.0298214	transforming growth factor, alpha	TGFA	chr2p13	7039	190170	74 // regulation of progression through cell cycle // inferred from electronic annotation /// 7267 // cell-cell signaling // not recorded /// 8283 // cell proliferation // traceable author statement /// 8283 // cell proliferation // inferred from electronic annotation
22826	205545_x_at	0.478224	0.00102596	0.0298214	DnaJ (Hsp40) homolog, subfamily C, member 8	DNAJC8	chr1p35.3	22826	---	6457 // protein folding // inferred from electronic annotation /// 7186 // G-protein coupled receptor protein signaling pathway // inferred from mutant phenotype /// 48015 // phosphoinositide-mediated signaling // inferred from direct assay /// 6935 // chemotaxis // inferred from electronic annotation /// 7165 // signal transduction // inferred from electronic annotation /// 7186 // G-protein cou…
6519	205799_s_at	0.478224	0.00102596	0.0298214	solute carrier family 3 (cystine, dibasic and neutral amino acid transporters, activator of cystine, dibasic and neutral amino acid transport), member 1	SLC3A1	chr2p16.3	6519	104614 /// 220100 /// 606407	5975 // carbohydrate metabolism // inferred from electronic annotation /// 6520 // amino acid metabolism // traceable author statement /// 6810 // transport // inferred from electronic annotation /// 15802 // basic amino acid transport // traceable author statement /// 15811 // L-cystine transport // traceable author statement /// 6865 // amino acid transport // inferred from electronic annotatio…
443	206030_at	0.478224	0.00102596	0.0298214	aspartoacylase (Canavan disease)	ASPA	chr17pter-p13	443	271900 /// 608034	6533 // aspartate catabolism // traceable author statement /// 8152 // metabolism // inferred from electronic annotation
1314	208684_at	0.478224	0.00102596	0.0298214	coatomer protein complex, subunit alpha	COPA	chr1q23-q25	1314	601924	6605 // protein targeting // inferred from electronic annotation /// 6888 // ER to Golgi vesicle-mediated transport // inferred from electronic annotation /// 6890 // retrograde vesicle-mediated transport, Golgi to ER // inferred from sequence or structural similarity /// 6891 // intra-Golgi vesicle-mediated transport // inferred from sequence or structural similarity /// 30157 // pancreatic juic…
1267	208912_s_at	0.478224	0.00102596	0.0298214	2',3'-cyclic nucleotide 3' phosphodiesterase	CNP	chr17q21	1267	123830	7268 // synaptic transmission // traceable author statement /// 9214 // cyclic nucleotide catabolism // inferred from electronic annotation
1027	209112_at	0.478224	0.00102596	0.0298214	cyclin-dependent kinase inhibitor 1B (p27, Kip1)	CDKN1B	chr12p13.1-p12	1027	600778	79 // regulation of cyclin-dependent protein kinase activity // traceable author statement /// 7049 // cell cycle // inferred from electronic annotation /// 7050 // cell cycle arrest // inferred from mutant phenotype /// 8285 // negative regulation of cell proliferation // traceable author statement /// 7050 // cell cycle arrest // inferred from electronic annotation /// 74 // regulation of progr…
10436	209233_at	0.478224	0.00102596	0.0298214	EMG1 nucleolar protein homolog (S. cerevisiae)	EMG1	chr12p13	10436	---	6365 // 35S primary transcript processing // inferred from sequence or structural similarity /// 6414 // translational elongation // inferred from electronic annotation /// 6364 // rRNA processing // inferred from electronic annotation /// 7046 // ribosome biogenesis // inferred from electronic annotation
5705	209503_s_at	0.478224	0.00102596	0.0298214	proteasome (prosome, macropain) 26S subunit, ATPase, 5	PSMC5	chr17q23-q25	5705	601681	8219 // cell death // inferred from genetic interaction /// 30163 // protein catabolism // inferred from electronic annotation /// 43161 // proteasomal ubiquitin-dependent protein catabolism // inferred from direct assay /// 43193 // positive regulation of gene-specific transcription // non-traceable author statement /// 7264 // small GTPase mediated signal transduction // inferred from electroni…
6489	210073_at	0.478224	0.00102596	0.0298214	ST8 alpha-N-acetyl-neuraminide alpha-2,8-sialyltransferase 1	ST8SIA1	chr12p12.1-p11.2	6489	601123	5975 // carbohydrate metabolism // traceable author statement /// 6486 // protein amino acid glycosylation // inferred from electronic annotation /// 6688 // glycosphingolipid biosynthesis // traceable author statement
2309	210655_s_at	0.478224	0.00102596	0.0298214	forkhead box O3A	FOXO3A	chr6q21	2309	602681	6350 // transcription // inferred from electronic annotation /// 6355 // regulation of transcription, DNA-dependent // inferred from electronic annotation /// 6366 // transcription from RNA polymerase II promoter // traceable author statement /// 6915 // apoptosis // inferred from electronic annotation /// 6917 // induction of apoptosis // traceable author statement /// 45648 // positive regulati…
285527	212548_s_at	0.478224	0.00102596	0.0298214	furry homolog-like (Drosophila)	FRYL	chr4p12	285527	---	---
3119	212998_x_at	0.478224	0.00102596	0.0298214	major histocompatibility complex, class II, DQ beta 1 /// major histocompatibility complex, class II, DQ beta 1	HLA-DQB1	chr6p21.3	3119	123400 /// 126200 /// 222100 /// 604305	6955 // immune response // inferred from electronic annotation /// 6955 // immune response // non-traceable author statement /// 19884 // antigen presentation, exogenous antigen // inferred from electronic annotation /// 19886 // antigen processing, exogenous antigen via MHC class II // inferred from electronic annotation
---	213016_at	0.478224	0.00102596	0.0298214	ARTC1 mRNA, complete sequence	---	---	---	---	---
1783	213162_at	0.478224	0.00102596	0.0298214	Dynein, cytoplasmic 1, light intermediate chain 2	DYNC1LI2	chr16q22.1	1783	---	---
2017	214073_at	0.478224	0.00102596	0.0298214	cortactin	CTTN	chr11q13	2017	164765	---
5129	214797_s_at	0.478224	0.00102596	0.0298214	PCTAIRE protein kinase 3	PCTK3	chr1q31-q32	5129	169190	6468 // protein amino acid phosphorylation // inferred from electronic annotation /// 6468 // protein amino acid phosphorylation // non-traceable author statement /// 7165 // signal transduction // non-traceable author statement
10144	217047_s_at	0.478224	0.00102596	0.0298214	family with sequence similarity 13, member A1	FAM13A1	chr4q22.1	10144	---	7165 // signal transduction // inferred from electronic annotation
64834	218028_at	0.478224	0.00102596	0.0298214	elongation of very long chain fatty acids (FEN1/Elo2, SUR4/Elo3, yeast)-like 1	ELOVL1	chr1p34.2	64834	---	6633 // fatty acid biosynthesis // inferred from electronic annotation /// 8610 // lipid biosynthesis // inferred from electronic annotation
56997	218168_s_at	0.478224	0.00102596	0.0298214	chaperone, ABC1 activity of bc1 complex like (S. pombe)	CABC1	chr1q42.13	56997	606980	6457 // protein folding // inferred from electronic annotation
79641	218394_at	0.478224	0.00102596	0.0298214	rogdi homolog (Drosophila)	ROGDI	chr16p13.3	79641	---	---
57380	218536_at	0.478224	0.00102596	0.0298214	MRS2-like, magnesium homeostasis factor (S. cerevisiae)	MRS2L	chr6p22.3-p22.1	57380	---	6811 // ion transport // inferred from electronic annotation /// 30001 // metal ion transport // inferred from electronic annotation /// 45449 // regulation of transcription // inferred from electronic annotation /// 6810 // transport // inferred from electronic annotation
56906	219596_at	0.478224	0.00102596	0.0298214	THAP domain containing 10	THAP10	chr15q23	56906	---	---
51377	220083_x_at	0.478224	0.00102596	0.0298214	ubiquitin carboxyl-terminal hydrolase L5	UCHL5	chr1q32	51377	---	6511 // ubiquitin-dependent protein catabolism // inferred from electronic annotation /// 6512 // ubiquitin cycle // inferred from electronic annotation
6730	224607_s_at	0.478224	0.00102596	0.0298214	signal recognition particle 68kDa	SRP68	chr17q25.1	6730	604858	---
1783	224614_at	0.478224	0.00102596	0.0298214	dynein, cytoplasmic 1, light intermediate chain 2	DYNC1LI2	chr16q22.1	1783	---	6118 // electron transport // inferred from electronic annotation
54928	224744_at	0.478224	0.00102596	0.0298214	inositol monophosphatase domain containing 1	IMPAD1	chr8q12.1	54928	---	---
6120	225040_s_at	0.478224	0.00102596	0.0298214	ribulose-5-phosphate-3-epimerase	RPE	chr2q32-q33.3	6120	180480	5975 // carbohydrate metabolism // inferred from electronic annotation
55973	225674_at	0.478224	0.00102596	0.0298214	B-cell receptor-associated protein 29	BCAP29	chr7q22-q31	55973	---	6886 // intracellular protein transport // inferred from electronic annotation /// 6888 // ER to Golgi vesicle-mediated transport // inferred from electronic annotation /// 6915 // apoptosis // inferred from electronic annotation /// 6810 // transport // inferred from electronic annotation /// 15031 // protein transport // inferred from electronic annotation
84987	225772_s_at	0.478224	0.00102596	0.0298214	chromosome 12 open reading frame 62	C12orf62	chr12q13.13	84987	---	---
93621	226091_s_at	0.478224	0.00102596	0.0298214	Mof4 family associated protein 1	MRFAP1	chr4p16.1	93621	---	---
282809	226283_at	0.478224	0.00102596	0.0298214	WD repeat domain 51B	WDR51B	chr12q21.33	282809	---	5975 // carbohydrate metabolism // non-traceable author statement
---	226331_at	0.478224	0.00102596	0.0298214	ARTC1 mRNA, complete sequence	---	---	---	---	---
130535	226493_at	0.478224	0.00102596	0.0298214	potassium channel tetramerisation domain containing 18	KCTD18	chr2q33.1	130535	---	6813 // potassium ion transport // inferred from electronic annotation
10491	226656_at	0.478224	0.00102596	0.0298214	cartilage associated protein	CRTAP	chr3p22.3	10491	605497	---
644424	232800_at	0.478224	0.00102596	0.0298214	hypothetical protein LOC644424	LOC644424	chr1q12	644424	---	---
653	233606_at	0.478224	0.00102596	0.0298214	Bone morphogenetic protein 5	BMP5	chr6p12.1	653	112265	1503 // ossification // inferred from electronic annotation /// 30154 // cell differentiation // inferred from electronic annotation /// 40007 // growth // inferred from electronic annotation /// 51216 // cartilage development // inferred from electronic annotation /// 7275 // development // inferred from electronic annotation /// 1501 // skeletal development // non-traceable author statement
---	234587_at	0.478224	0.00102596	0.0298214	---	---	---	---	---	---
219539	235916_at	0.478224	0.00102596	0.0298214	yippee-like 4 (Drosophila)	YPEL4	chr11q12.1	219539	609725	---
134218	238336_s_at	0.478224	0.00102596	0.0298214	DnaJ homology subfamily A member 5	DNAJA5	chr5p13.2	134218	---	6457 // protein folding // inferred from electronic annotation
79712	239390_at	0.478224	0.00102596	0.0298214	glycosyltransferase-like domain containing 1	GTDC1	chr2q22.2-q22.3	79712	610165	9058 // biosynthesis // inferred from electronic annotation
6242	239653_at	0.478224	0.00102596	0.0298214	Rhotekin	RTKN	chr2p13.1	6242	602288	6915 // apoptosis // inferred from electronic annotation /// 7165 // signal transduction // inferred from electronic annotation /// 7266 // Rho protein signal transduction // inferred from direct assay /// 45767 // regulation of anti-apoptosis // inferred from direct assay
5189	242708_at	0.478224	0.00102596	0.0298214	Peroxisome biogenesis factor 1	PEX1	chr7q21.2	5189	202370 /// 214100 /// 266510 /// 602136	7031 // peroxisome organization and biogenesis // traceable author statement /// 15031 // protein transport // inferred from electronic annotation /// 6810 // transport // inferred from electronic annotation
7298	243016_at	0.478224	0.00102596	0.0298214	Thymidylate synthetase	TYMS	chr18p11.32	7298	188350	6139 // nucleobase, nucleoside, nucleotide and nucleic acid metabolism // traceable author statement /// 6231 // dTMP biosynthesis // inferred from electronic annotation /// 6260 // DNA replication // non-traceable author statement /// 6281 // DNA repair // non-traceable author statement /// 9157 // deoxyribonucleoside monophosphate biosynthesis // traceable author statement /// 9165 // nucleotid…
10793	243661_at	0.478224	0.00102596	0.0298214	zinc finger protein 273	ZNF273	chr7q11.21	10793	604756	6350 // transcription // inferred from electronic annotation /// 6355 // regulation of transcription, DNA-dependent // inferred from electronic annotation
---	243735_at	0.478224	0.00102596	0.0298214	CDNA FLJ38461 fis, clone FEBRA2020977	---	---	---	---	---
10826	48031_r_at	0.478224	0.00102596	0.0298214	chromosome 5 open reading frame 4	C5orf4	chr5q31-q32	10826	---	8152 // metabolism // inferred from electronic annotation
2674 /// 55650	51146_at	0.478224	0.00102596	0.0298214	GDNF family receptor alpha 1 /// phosphatidylinositol glycan anchor biosynthesis, class V	GFRA1 /// PIGV	chr10q26 /// chr1p36.11	2674 /// 55650	601496 /// 610274	7166 // cell surface receptor linked signal transduction // non-traceable author statement /// 6506 // GPI anchor biosynthesis // inferred from electronic annotation
64399	1556037_s_at	0.476232	0.00108425	0.0314157	hedgehog interacting protein	HHIP	chr4q28-q32	64399	606178	---
23558	209117_at	0.474222	0.00114601	0.0314377	WW domain binding protein 2	WBP2	chr17q25	23558	606962	6887 // exocytosis // inferred from electronic annotation /// 7242 // intracellular signaling cascade // inferred from electronic annotation
55234	218393_s_at	0.474222	0.00114601	0.0314377	smu-1 suppressor of mec-8 and unc-52 homolog (C. elegans)	SMU1	chr9p12	55234	---	---
54443	1552619_a_at	0.474205	0.00114653	0.0314377	anillin, actin binding protein	ANLN	chr7p15-p14	54443	---	910 // cytokinesis // inferred from direct assay /// 7049 // cell cycle // inferred from electronic annotation /// 7067 // mitosis // inferred from electronic annotation /// 51301 // cell division // inferred from electronic annotation
56650	1554149_at	0.474205	0.00114653	0.0314377	claudin domain containing 1	CLDND1	chr3q12.1	56650	---	---
55904	1556306_at	0.474205	0.00114653	0.0314377	Myeloid/lymphoid or mixed-lineage leukemia 5 (trithorax homolog, Drosophila)	MLL5	chr7q22.1	55904	608444	6355 // regulation of transcription, DNA-dependent // inferred from electronic annotation
10085	1558643_s_at	0.474205	0.00114653	0.0314377	EGF-like repeats and discoidin I-like domains 3	EDIL3	chr5q14	10085	606018	7155 // cell adhesion // inferred from electronic annotation /// 7275 // development // inferred from electronic annotation
645478	1558724_at	0.474205	0.00114653	0.0314377	Hypothetical protein LOC645478	LOC645478	chr16q22.3	645478	---	---
1152	200884_at	0.474205	0.00114653	0.0314377	creatine kinase, brain	CKB	chr14q32	1152	123280	---
9784	200991_s_at	0.474205	0.00114653	0.0314377	sorting nexin 17	SNX17	chr2p23-p22	9784	605963	6886 // intracellular protein transport // non-traceable author statement /// 7242 // intracellular signaling cascade // inferred from electronic annotation /// 16197 // endosome transport // non-traceable author statement /// 30100 // regulation of endocytosis // non-traceable author statement /// 45192 // low-density lipoprotein catabolism // non-traceable author statement /// 6468 // protein a…
4077 /// 653347	201384_s_at	0.474205	0.00114653	0.0314377	neighbor of BRCA1 gene 1 /// similar to neighbor of BRCA1 gene 1	NBR1 /// LOC653347	chr17q21.31	4077 /// 653347	166945	---
9184	201458_s_at	0.474205	0.00114653	0.0314377	BUB3 budding uninhibited by benzimidazoles 3 homolog (yeast)	BUB3	chr10q26	9184	603719	7067 // mitosis // traceable author statement /// 7094 // mitotic spindle checkpoint // not recorded /// 8283 // cell proliferation // traceable author statement /// 7093 // mitotic checkpoint // traceable author statement
10277	202317_s_at	0.474205	0.00114653	0.0314377	ubiquitination factor E4B (UFD2 homolog, yeast)	UBE4B	chr1p36.3	10277	---	6457 // protein folding // inferred from sequence or structural similarity /// 6915 // apoptosis // inferred from direct assay /// 9411 // response to UV // inferred from direct assay /// 42787 // protein ubiquitination during ubiquitin-dependent protein catabolism // traceable author statement /// 6512 // ubiquitin cycle // inferred from electronic annotation /// 16567 // protein ubiquitination …
4351	202472_at	0.474205	0.00114653	0.0314377	mannose phosphate isomerase	MPI	chr15q22-qter	4351	154550 /// 602579	5975 // carbohydrate metabolism // inferred from electronic annotation /// 6002 // fructose 6-phosphate metabolism // not recorded /// 6013 // mannose metabolism // not recorded
10513	202629_at	0.474205	0.00114653	0.0314377	amyloid beta precursor protein (cytoplasmic tail) binding protein 2	APPBP2	chr17q21-q23	10513	605324	6886 // intracellular protein transport // traceable author statement /// 6810 // transport // inferred from electronic annotation /// 15031 // protein transport // inferred from electronic annotation
58487	202979_s_at	0.474205	0.00114653	0.0314377	HCF-binding transcription factor Zhangfei	ZF	chr11q14	58487	606444	6350 // transcription // inferred from direct assay /// 6355 // regulation of transcription, DNA-dependent // inferred from electronic annotation /// 9615 // response to virus // inferred from direct assay /// 16481 // negative regulation of transcription // inferred from mutant phenotype /// 45814 // negative regulation of gene expression, epigenetic // inferred from expression pattern /// 51090…
9553	203781_at	0.474205	0.00114653	0.0314377	mitochondrial ribosomal protein L33	MRPL33	chr2p21	9553	610059	6412 // protein biosynthesis // inferred from electronic annotation
7306	205694_at	0.474205	0.00114653	0.0314377	tyrosinase-related protein 1	TYRP1	chr9p23	7306	115501 /// 203290 /// 278400	6583 // melanin biosynthesis from tyrosine // inferred from sequence or structural similarity /// 8152 // metabolism // inferred from electronic annotation /// 6583 // melanin biosynthesis from tyrosine // inferred from electronic annotation
2346	205860_x_at	0.474205	0.00114653	0.0314377	folate hydrolase (prostate-specific membrane antigen) 1	FOLH1	chr11p11.2	2346	600934	6508 // proteolysis // non-traceable author statement /// 6508 // proteolysis // inferred from electronic annotation
51276	206648_at	0.474205	0.00114653	0.0314377	zinc finger protein 571	ZNF571	chr19q13.12	51276	---	6350 // transcription // inferred from electronic annotation /// 6355 // regulation of transcription, DNA-dependent // inferred from electronic annotation
3787	207366_at	0.474205	0.00114653	0.0314377	potassium voltage-gated channel, delayed-rectifier, subfamily S, member 1	KCNS1	chr20q12	3787	602905	6811 // ion transport // inferred from electronic annotation /// 6813 // potassium ion transport // traceable author statement /// 6810 // transport // inferred from electronic annotation /// 6813 // potassium ion transport // inferred from electronic annotation
2222	208647_at	0.474205	0.00114653	0.0314377	farnesyl-diphosphate farnesyltransferase 1	FDFT1	chr8p23.1-p22	2222	184420	6695 // cholesterol biosynthesis // inferred from electronic annotation /// 8299 // isoprenoid biosynthesis // inferred from electronic annotation /// 6694 // steroid biosynthesis // inferred from electronic annotation /// 8610 // lipid biosynthesis // inferred from electronic annotation /// 9058 // biosynthesis // inferred from electronic annotation /// 16126 // sterol biosynthesis // inferred f…
5218	211502_s_at	0.474205	0.00114653	0.0314377	PFTAIRE protein kinase 1	PFTK1	chr7q21-q22	5218	---	6468 // protein amino acid phosphorylation // inferred from electronic annotation
83700	212813_at	0.474205	0.00114653	0.0314377	junctional adhesion molecule 3	JAM3	chr11q25	83700	606871	---
26030	212823_s_at	0.474205	0.00114653	0.0314377	pleckstrin homology domain containing, family G (with RhoGef domain) member 3	PLEKHG3	chr14q23.3	26030	---	35023 // regulation of Rho protein signal transduction // inferred from electronic annotation
90627	213103_at	0.474205	0.00114653	0.0314377	START domain containing 13	STARD13	chr13q12-q13	90627	609866	7049 // cell cycle // inferred from electronic annotation /// 7165 // signal transduction // inferred from electronic annotation /// 45786 // negative regulation of progression through cell cycle // inferred from electronic annotation
23560	218239_s_at	0.474205	0.00114653	0.0314377	GTP binding protein 4	GTPBP4	chr10p15-p14	23560	---	7046 // ribosome biogenesis // inferred from electronic annotation /// 7264 // small GTPase mediated signal transduction // inferred from electronic annotation
64798	218858_at	0.474205	0.00114653	0.0314377	DEP domain containing 6	DEPDC6	chr8q24.12	64798	---	7242 // intracellular signaling cascade // inferred from electronic annotation
54981	219147_s_at	0.474205	0.00114653	0.0314377	chromosome 9 open reading frame 95	C9orf95	chr9q21.13	54981	608704	19363 // pyridine nucleotide biosynthesis // inferred from electronic annotation
29928	222841_s_at	0.474205	0.00114653	0.0314377	translocase of inner mitochondrial membrane 22 homolog (yeast)	TIMM22	chr17p13	29928	607251	6605 // protein targeting // inferred from electronic annotation /// 15031 // protein transport // inferred from electronic annotation /// 6810 // transport // inferred from electronic annotation
51555	222910_s_at	0.474205	0.00114653	0.0314377	peroxisomal biogenesis factor 5-like	PEX5L	chr3q26.33	51555	---	6955 // immune response // inferred from electronic annotation
51522	223106_at	0.474205	0.00114653	0.0314377	transmembrane protein 14C	TMEM14C	chr6p24.2	51522	---	---
26127	223263_s_at	0.474205	0.00114653	0.0314377	FGFR1 oncogene partner 2	FGFR1OP2	chr12p11.23	26127	608858	---
9406	223716_s_at	0.474205	0.00114653	0.0314377	zinc finger, RAN-binding domain containing 2	ZRANB2	chr1p31	9406	604347	8380 // RNA splicing // traceable author statement
51258	224334_s_at	0.474205	0.00114653	0.0314377	mitochondrial ribosomal protein L51 /// mitochondrial ribosomal protein L51	MRPL51	chr12p13.3-p13.1	51258	---	---
144348	224593_at	0.474205	0.00114653	0.0314377	zinc finger protein 664	ZNF664	chr12q24.31	144348	---	---
56927	225058_at	0.474205	0.00114653	0.0314377	G protein-coupled receptor 108	GPR108	chr19p13.3	56927	---	---
55239	225110_at	0.474205	0.00114653	0.0314377	2-oxoglutarate and iron-dependent oxygenase domain containing 1	OGFOD1	chr16q13	55239	---	19538 // protein metabolism // inferred from electronic annotation
5356	225194_at	0.474205	0.00114653	0.0314377	pleiotropic regulator 1 (PRL1 homolog, Arabidopsis)	PLRG1	chr4q31.2-q32.1	5356	605961	398 // nuclear mRNA splicing, via spliceosome // inferred from electronic annotation /// 6397 // mRNA processing // inferred from electronic annotation
25953	225298_at	0.474205	0.00114653	0.0314377	paroxysmal nonkinesiogenic dyskinesia	PNKD	chr2q35	25953	118800 /// 609023	---
128218	225822_at	0.474205	0.00114653	0.0314377	transmembrane protein 125	TMEM125	chr1p34.2	128218	---	---
57185	225875_s_at	0.474205	0.00114653	0.0314377	NIPA-like domain containing 3	NPAL3	chr1p36.12-p35.1	57185	---	---
57185	225876_at	0.474205	0.00114653	0.0314377	NIPA-like domain containing 3	NPAL3	chr1p36.12-p35.1	57185	---	---
51573	226214_at	0.474205	0.00114653	0.0314377	membrane interacting protein of RGS16	MIR16	chr16p12-p11.2	51573	605943	6071 // glycerol metabolism // inferred from electronic annotation /// 6629 // lipid metabolism // traceable author statement
122622	226325_at	0.474205	0.00114653	0.0314377	adenylosuccinate synthase like 1	ADSSL1	chr14q32.33	122622	---	6164 // purine nucleotide biosynthesis // inferred from electronic annotation
131616	226361_at	0.474205	0.00114653	0.0314377	transmembrane protein 42	TMEM42	chr3p21.31	131616	---	---
134510	227413_at	0.474205	0.00114653	0.0314377	ubiquitin-like domain containing CTD phosphatase 1	UBLCP1	chr5q33.3	134510	609867	6464 // protein modification // inferred from electronic annotation
---	228345_at	0.474205	0.00114653	0.0314377	---	---	---	---	---	---
153579	228434_at	0.474205	0.00114653	0.0314377	butyrophilin-like 9	BTNL9	chr5q35.3	153579	---	---
80325	229164_s_at	0.474205	0.00114653	0.0314377	ankyrin repeat and BTB (POZ) domain containing 1	ABTB1	chr3q21	80325	608308	---
258010	230005_at	0.474205	0.00114653	0.0314377	hypothetical protein DKFZp313A2432	DKFZp313A2432	chr11p14.2	258010	---	6334 // nucleosome assembly // inferred from electronic annotation /// 7001 // chromosome organization and biogenesis (sensu Eukaryota) // inferred from electronic annotation
51605	233970_s_at	0.474205	0.00114653	0.0314377	CGI-09 protein	CGI-09	chr20p12.3	51605	---	6446 // regulation of translational initiation // inferred from electronic annotation /// 8033 // tRNA processing // inferred from electronic annotation
339983	235316_at	0.474205	0.00114653	0.0314377	hypothetical protein LOC339983	FLJ37478	chr4p16.3	339983	---	---
160335	235775_at	0.474205	0.00114653	0.0314377	transmembrane and tetratricopeptide repeat containing 2	TMTC2	chr12q21.31	160335	---	---
200539	229052_at	0.472213	0.00121088	0.0331355	ankyrin repeat domain 23	ANKRD23	chr2q11.2	200539	---	---
---	1569770_x_at	0.470203	0.001279	0.0332039	---	---	---	---	---	---
10933	224561_s_at	0.470203	0.001279	0.0332039	mortality factor 4 like 1	MORF4L1	chr15q24	10933	607303	1558 // regulation of cell growth // non-traceable author statement /// 6350 // transcription // inferred from electronic annotation /// 6355 // regulation of transcription, DNA-dependent // inferred from electronic annotation /// 16568 // chromatin modification // inferred from electronic annotation /// 1558 // regulation of cell growth // inferred from electronic annotation
116151	224693_at	0.470203	0.001279	0.0332039	chromosome 20 open reading frame 108	C20orf108	chr20q13.2	116151	---	---
203228	1553133_at	0.470187	0.00127957	0.0332039	chromosome 9 open reading frame 72	C9orf72	chr9p21.2	203228	---	---
144577	1554068_s_at	0.470187	0.00127957	0.0332039	hypothetical protein FLJ32549	FLJ32549	chr12q14.2	144577	---	---
5716	1554577_a_at	0.470187	0.00127957	0.0332039	proteasome (prosome, macropain) 26S subunit, non-ATPase, 10	PSMD10	chrXq22.3	5716	603480	---
57092	1554868_s_at	0.470187	0.00127957	0.0332039	PEST proteolytic signal containing nuclear protein	PCNP	chr3q12.3	57092	---	7049 // cell cycle // inferred from electronic annotation /// 16567 // protein ubiquitination // inferred from direct assay /// 43161 // proteasomal ubiquitin-dependent protein catabolism // inferred from direct assay
51735	1555247_a_at	0.470187	0.00127957	0.0332039	Rap guanine nucleotide exchange factor (GEF) 6	RAPGEF6	chr5q31.1	51735	---	7165 // signal transduction // inferred from electronic annotation /// 7265 // Ras protein signal transduction // inferred from sequence or structural similarity /// 7265 // Ras protein signal transduction // non-traceable author statement /// 43087 // regulation of GTPase activity // non-traceable author statement /// 51056 // regulation of small GTPase mediated signal transduction // inferred f…
645200	1555547_at	0.470187	0.00127957	0.0332039	hypothetical protein LOC645200	LOC645200	chr1p31.3	645200	---	---
162967 /// 201931	1555790_a_at	0.470187	0.00127957	0.0332039	zinc finger protein 320 /// hypothetical protein FLJ38482	ZNF320 /// FLJ38482	chr19q13.41 /// chr4q32.3	162967 /// 201931	606427	---
149469	1569709_at	0.470187	0.00127957	0.0332039	chromosome 1 open reading frame 84	C1orf84	chr1p34.2	149469	---	---
1465	200621_at	0.470187	0.00127957	0.0332039	cysteine and glycine-rich protein 1	CSRP1	chr1q32	1465	123876	---
8655	200703_at	0.470187	0.00127957	0.0332039	dynein, light chain, LC8-type 1	DYNLL1	chr12q24.23	8655	601562	7017 // microtubule-based process // inferred from electronic annotation
226	200966_x_at	0.470187	0.00127957	0.0332039	aldolase A, fructose-bisphosphate	ALDOA	chr16q22-q24	226	103850	6000 // fructose metabolism // traceable author statement /// 6096 // glycolysis // traceable author statement /// 6941 // striated muscle contraction // traceable author statement /// 8152 // metabolism // inferred from electronic annotation /// 6096 // glycolysis // inferred from electronic annotation
7265	201434_at	0.470187	0.00127957	0.0332039	tetratricopeptide repeat domain 1	TTC1	chr5q32-q33.2	7265	601963	6457 // protein folding // traceable author statement
6642	201716_at	0.470187	0.00127957	0.0332039	sorting nexin 1	SNX1	chr15q22.31	6642	601272	6886 // intracellular protein transport // inferred from electronic annotation /// 6897 // endocytosis // traceable author statement /// 7242 // intracellular signaling cascade // inferred from electronic annotation /// 6810 // transport // inferred from electronic annotation /// 15031 // protein transport // inferred from electronic annotation
9414	202085_at	0.470187	0.00127957	0.0332039	tight junction protein 2 (zona occludens 2)	TJP2	chr9q13-q21	9414	607709 /// 607748	---
5164	202590_s_at	0.470187	0.00127957	0.0332039	pyruvate dehydrogenase kinase, isozyme 2	PDK2	chr17q21.33	5164	602525	6006 // glucose metabolism // traceable author statement /// 6468 // protein amino acid phosphorylation // inferred from electronic annotation /// 16310 // phosphorylation // inferred from electronic annotation
51704	203632_s_at	0.470187	0.00127957	0.0332039	G protein-coupled receptor, family C, group 5, member B	GPRC5B	chr16p12	51704	605948	7165 // signal transduction // inferred from electronic annotation /// 7186 // G-protein coupled receptor protein signaling pathway // inferred from electronic annotation /// 7601 // visual perception // inferred from electronic annotation
5130	204209_at	0.470187	0.00127957	0.0332039	Phosphate cytidylyltransferase 1, choline, alpha	PCYT1A	chr3q29	5130	123695	8654 // phospholipid biosynthesis // inferred from electronic annotation /// 9058 // biosynthesis // inferred from electronic annotation
8938	204874_x_at	0.470187	0.00127957	0.0332039	BAI1-associated protein 3	BAIAP3	chr16p13.3	8938	604009	7269 // neurotransmitter secretion // traceable author statement
134	205481_at	0.470187	0.00127957	0.0332039	adenosine A1 receptor	ADORA1	chr1q32.1	134	102775	6909 // phagocytosis // traceable author statement /// 6954 // inflammatory response // traceable author statement /// 7165 // signal transduction // traceable author statement /// 7186 // G-protein coupled receptor protein signaling pathway // inferred from electronic annotation /// 7267 // cell-cell signaling // traceable author statement /// 7399 // nervous system development // traceable auth…
1368	206100_at	0.470187	0.00127957	0.0332039	carboxypeptidase M	CPM	chr12q14.3	1368	114860	6508 // proteolysis // inferred from electronic annotation /// 6725 // aromatic compound metabolism // inferred from electronic annotation /// 9653 // morphogenesis // traceable author statement
10085	207379_at	0.470187	0.00127957	0.0332039	EGF-like repeats and discoidin I-like domains 3	EDIL3	chr5q14	10085	606018	7155 // cell adhesion // inferred from electronic annotation /// 7275 // development // inferred from electronic annotation
3516	207785_s_at	0.470187	0.00127957	0.0332039	recombining binding protein suppressor of hairless (Drosophila)	RBPSUH	chr4p15.2	3516	147183	6310 // DNA recombination // non-traceable author statement /// 6350 // transcription // inferred from electronic annotation /// 6366 // transcription from RNA polymerase II promoter // not recorded /// 7219 // Notch signaling pathway // inferred from electronic annotation /// 45892 // negative regulation of transcription, DNA-dependent // inferred from direct assay /// 6355 // regulation of tran…
7086	208699_x_at	0.470187	0.00127957	0.0332039	transketolase (Wernicke-Korsakoff syndrome)	TKT	chr3p14.3	7086	277730 /// 606781	---
4723	208714_at	0.470187	0.00127957	0.0332039	NADH dehydrogenase (ubiquinone) flavoprotein 1, 51kDa	NDUFV1	chr11q13	4723	161015 /// 203450 /// 252010 /// 256000	6118 // electron transport // inferred from electronic annotation /// 6120 // mitochondrial electron transport, NADH to ubiquinone // inferred from electronic annotation /// 6091 // generation of precursor metabolites and energy // not recorded
56650	208925_at	0.470187	0.00127957	0.0332039	claudin domain containing 1	CLDND1	chr3q12.1	56650	---	---
23176	209000_s_at	0.470187	0.00127957	0.0332039	septin 8	39692	chr5q31	23176	608418	7049 // cell cycle // inferred from electronic annotation
11240	209791_at	0.470187	0.00127957	0.0332039	peptidyl arginine deiminase, type II	PADI2	chr1p35.2-p35.1	11240	607935	6464 // protein modification // inferred from electronic annotation
84288	211200_s_at	0.470187	0.00127957	0.0332039	EF-hand calcium binding domain 2	EFCAB2	chr1q44	84288	---	7242 // intracellular signaling cascade // inferred from electronic annotation
989	213151_s_at	0.470187	0.00127957	0.0332039	septin 7	39326	chr7p14.3-p14.1	989	603151	910 // cytokinesis // traceable author statement /// 7049 // cell cycle // inferred from electronic annotation /// 51291 // protein heterooligomerization // inferred from direct assay /// 51301 // cell division // inferred from electronic annotation
146057	213922_at	0.470187	0.00127957	0.0332039	tau tubulin kinase 2	TTBK2	chr15q15.2	146057	---	6468 // protein amino acid phosphorylation // inferred from electronic annotation
8898	214649_s_at	0.470187	0.00127957	0.0332039	myotubularin related protein 2	MTMR2	chr11q22	8898	601382 /// 603557	6470 // protein amino acid dephosphorylation // inferred from electronic annotation /// 6470 // protein amino acid dephosphorylation // non-traceable author statement /// 46839 // phospholipid dephosphorylation // inferred from electronic annotation
55074	218197_s_at	0.470187	0.00127957	0.0332039	oxidation resistance 1	OXR1	chr8q23	55074	605609	16998 // cell wall catabolism // inferred from electronic annotation
9950	218241_at	0.470187	0.00127957	0.0332039	golgi autoantigen, golgin subfamily a, 5	GOLGA5	chr14q32.12-q32.13	9950	188550 /// 606918	6468 // protein amino acid phosphorylation // non-traceable author statement /// 7030 // Golgi organization and biogenesis // inferred from mutant phenotype /// 7166 // cell surface receptor linked signal transduction // inferred from sequence or structural similarity /// 48193 // Golgi vesicle transport // inferred from mutant phenotype
318	218609_s_at	0.470187	0.00127957	0.0332039	nudix (nucleoside diphosphate linked moiety X)-type motif 2	NUDT2	chr9p13	318	602852	6139 // nucleobase, nucleoside, nucleotide and nucleic acid metabolism // traceable author statement /// 6917 // induction of apoptosis // inferred from sequence or structural similarity
51022	219933_at	0.470187	0.00127957	0.0332039	glutaredoxin 2	GLRX2	chr1q31.2-q31.3	51022	606820	6118 // electron transport // inferred from electronic annotation /// 6467 // protein thiol-disulfide exchange // traceable author statement /// 6749 // glutathione metabolism // traceable author statement /// 6915 // apoptosis // non-traceable author statement /// 6980 // redox signal response // traceable author statement /// 9266 // response to temperature stimulus // non-traceable author stat…
60484	220142_at	0.470187	0.00127957	0.0332039	hyaluronan and proteoglycan link protein 2	HAPLN2	chr1q23.1	60484	---	7155 // cell adhesion // inferred from electronic annotation
55179	220643_s_at	0.470187	0.00127957	0.0332039	Fas apoptotic inhibitory molecule	FAIM	chr3q22.3	55179	---	6915 // apoptosis // inferred from electronic annotation /// 43066 // negative regulation of apoptosis // inferred from electronic annotation
54816	221213_s_at	0.470187	0.00127957	0.0332039	suppressor of hairy wing homolog 4 (Drosophila)	SUHW4	chr15q21.3	54816	---	6350 // transcription // inferred from electronic annotation /// 6355 // regulation of transcription, DNA-dependent // inferred from electronic annotation
90806	221825_at	0.470187	0.00127957	0.0332039	angel homolog 2 (Drosophila)	ANGEL2	chr1q32.3	90806	---	---
158747	221895_at	0.470187	0.00127957	0.0332039	motile sperm domain containing 2	MOSPD2	chrXp22.2	158747	---	---
56987	223134_at	0.470187	0.00127957	0.0332039	bobby sox homolog (Drosophila)	BBX	chr3q13.1	56987	---	6350 // transcription // inferred from electronic annotation /// 6355 // regulation of transcription, DNA-dependent // inferred from electronic annotation /// 6334 // nucleosome assembly // inferred from electronic annotation
51805	223515_s_at	0.470187	0.00127957	0.0332039	coenzyme Q3 homolog, methyltransferase (S. cerevisiae)	COQ3	chr6q16.3	51805	605196	6744 // ubiquinone biosynthesis // traceable author statement /// 6744 // ubiquinone biosynthesis // inferred from electronic annotation
94015	223741_s_at	0.470187	0.00127957	0.0332039	tweety homolog 2 (Drosophila)	TTYH2	chr17q24	94015	608855	---
84072	223861_at	0.470187	0.00127957	0.0332039	HORMA domain containing 1	HORMAD1	chr1q21.2	84072	609824	---
51263	224173_s_at	0.470187	0.00127957	0.0332039	mitochondrial ribosomal protein L30	MRPL30	chr2q11.2	51263	---	6412 // protein biosynthesis // inferred from electronic annotation
27248	224630_at	0.470187	0.00127957	0.0332039	chromosome 2 open reading frame 30	C2orf30	chr2p16.2	27248	---	---
---	224691_at	0.470187	0.00127957	0.0332039	Homo sapiens, Similar to likely ortholog of yeast ARV1, clone IMAGE:3460560, mRNA	---	---	---	---	---
84317	224946_s_at	0.470187	0.00127957	0.0332039	coiled-coil domain containing 115	CCDC115	chr2q21.1	84317	---	---
6242	225150_s_at	0.470187	0.00127957	0.0332039	rhotekin	RTKN	chr2p13.1	6242	602288	6915 // apoptosis // inferred from electronic annotation /// 7165 // signal transduction // inferred from electronic annotation /// 7266 // Rho protein signal transduction // inferred from direct assay /// 45767 // regulation of anti-apoptosis // inferred from direct assay
153222	225956_at	0.470187	0.00127957	0.0332039	adult retina protein	LOC153222	chr5q35.2	153222	---	6355 // regulation of transcription, DNA-dependent // inferred from electronic annotation
5562	225984_at	0.470187	0.00127957	0.0332039	protein kinase, AMP-activated, alpha 1 catalytic subunit	PRKAA1	chr5p12	5562	602739	187 // activation of MAPK activity // non-traceable author statement /// 1666 // response to hypoxia // non-traceable author statement /// 6468 // protein amino acid phosphorylation // inferred from electronic annotation /// 6468 // protein amino acid phosphorylation // inferred from sequence or structural similarity /// 6633 // fatty acid biosynthesis // inferred from electronic annotation /// 6…
2065	226213_at	0.470187	0.00127957	0.0332039	v-erb-b2 erythroblastic leukemia viral oncogene homolog 3 (avian)	ERBB3	chr12q13	2065	190151	6468 // protein amino acid phosphorylation // traceable author statement /// 7165 // signal transduction // inferred from direct assay /// 7169 // transmembrane receptor protein tyrosine kinase signaling pathway // inferred from electronic annotation /// 6468 // protein amino acid phosphorylation // inferred from electronic annotation
5924	228109_at	0.470187	0.00127957	0.0332039	Ras protein-specific guanine nucleotide-releasing factor 2	RASGRF2	chr5q13	5924	606614	35023 // regulation of Rho protein signal transduction // inferred from electronic annotation /// 7264 // small GTPase mediated signal transduction // inferred from electronic annotation /// 51056 // regulation of small GTPase mediated signal transduction // inferred from electronic annotation
---	228370_at	0.470187	0.00127957	0.0332039	---	---	---	---	---	---
---	230135_at	0.470187	0.00127957	0.0332039	CDNA FLJ42405 fis, clone ASTRO3000474	---	---	---	---	---
400745	230973_at	0.470187	0.00127957	0.0332039	SH2 domain containing 5	SH2D5	chr1p36.12	400745	---	7242 // intracellular signaling cascade // inferred from electronic annotation
5136	236234_at	0.470187	0.00127957	0.0332039	phosphodiesterase 1A, calmodulin-dependent	PDE1A	chr2q32.1	5136	171890	7165 // signal transduction // inferred from sequence or structural similarity /// 7165 // signal transduction // inferred from electronic annotation
351	237571_at	0.470187	0.00127957	0.0332039	Amyloid beta (A4) precursor protein (peptidase nexin-II, Alzheimer disease)	APP	chr21q21.2|21q21.3	351	104760 /// 605714	6878 // copper ion homeostasis // traceable author statement /// 6897 // endocytosis // inferred from electronic annotation /// 6915 // apoptosis // inferred from electronic annotation /// 7155 // cell adhesion // inferred from electronic annotation /// 7219 // Notch signaling pathway // inferred from electronic annotation /// 50905 // neuromuscular physiological process // non-traceable author s…
---	238624_at	0.470187	0.00127957	0.0332039	---	---	---	---	---	---
---	241300_at	0.470187	0.00127957	0.0332039	---	---	---	---	---	---
---	241815_at	0.470187	0.00127957	0.0332039	Transcribed locus, weakly similar to XP_498467.1 PREDICTED: hypothetical protein XP_498467 [Homo sapiens]	---	---	---	---	---
55245	244795_at	0.470187	0.00127957	0.0332039	Chromosome 20 open reading frame 44	C20orf44	chr20q11.22	55245	---	---
642987	239776_at	0.468194	0.0013505	0.0349781	hypothetical protein LOC642986	FLJ43080	chr5q22.1	642987	---	---
378805 /// 641825 /// 647017	228702_at	0.466184	0.00142554	0.0350295	hypothetical protein FLJ43663 /// hypothetical protein LOC641825 /// hypothetical protein LOC647017	FLJ43663 /// LOC641825 /// LOC647017	chr7q32.3	378805 /// 641825 /// 647017	---	---
143879	228777_at	0.466184	0.00142554	0.0350295	kelch repeat and BTB (POZ) domain containing 3	KBTBD3	chr11q22.3	143879	---	---
---	236104_at	0.466184	0.00142554	0.0350295	CDNA FLJ35303 fis, clone PROST2009571	---	---	---	---	---
8786	1554643_at	0.466168	0.00142617	0.0350295	regulator of G-protein signalling 11	RGS11	chr16p13.3	8786	603895	7186 // G-protein coupled receptor protein signaling pathway // inferred from electronic annotation /// 7242 // intracellular signaling cascade // inferred from electronic annotation /// 8277 // regulation of G-protein coupled receptor protein signaling pathway // traceable author statement /// 9968 // negative regulation of signal transduction // inferred from electronic annotation
55353	1554679_a_at	0.466168	0.00142617	0.0350295	lysosomal associated protein transmembrane 4 beta	LAPTM4B	chr8q22.1	55353	---	---
4340	1555807_a_at	0.466168	0.00142617	0.0350295	myelin oligodendrocyte glycoprotein	MOG	chr6p22.1	4340	159465	7268 // synaptic transmission // not recorded /// 7417 // central nervous system development // traceable author statement
80705	1555931_at	0.466168	0.00142617	0.0350295	Testis specific, 10	TSGA10	chr2q11.2	80705	607166	7283 // spermatogenesis // traceable author statement
7259	1560647_at	0.466168	0.00142617	0.0350295	TSPY-like 1	TSPYL1	chr6q22-q23	7259	604714 /// 608800	6334 // nucleosome assembly // inferred from electronic annotation
1200	200742_s_at	0.466168	0.00142617	0.0350295	tripeptidyl peptidase I	TPP1	chr11p15	1200	204500 /// 607998	6508 // proteolysis // traceable author statement /// 6629 // lipid metabolism // traceable author statement /// 7399 // nervous system development // traceable author statement
526	201089_at	0.466168	0.00142617	0.0350295	ATPase, H+ transporting, lysosomal 56/58kDa, V1 subunit B2	ATP6V1B2	chr8p22-p21	526	606939	6811 // ion transport // inferred from electronic annotation /// 15986 // ATP synthesis coupled proton transport // inferred from electronic annotation /// 15988 // energy coupled proton transport, against electrochemical gradient // inferred from electronic annotation /// 6754 // ATP biosynthesis // inferred from electronic annotation /// 6810 // transport // inferred from electronic annotation …
10425	201230_s_at	0.466168	0.00142617	0.0350295	ariadne homolog 2 (Drosophila)	ARIH2	chr3p21.2-p21.3	10425	605615	6512 // ubiquitin cycle // inferred from electronic annotation /// 7275 // development // traceable author statement /// 19538 // protein metabolism // inferred from electronic annotation
6414	201427_s_at	0.466168	0.00142617	0.0350295	selenoprotein P, plasma, 1	SEPP1	chr5q31	6414	601484	6979 // response to oxidative stress // traceable author statement
1977	201435_s_at	0.466168	0.00142617	0.0350295	eukaryotic translation initiation factor 4E	EIF4E	chr4q21-q25	1977	133440	6413 // translational initiation // inferred from electronic annotation /// 6445 // regulation of translation // inferred from electronic annotation /// 6412 // protein biosynthesis // inferred from electronic annotation /// 6417 // regulation of protein biosynthesis // inferred from electronic annotation
5412	201535_at	0.466168	0.00142617	0.0350295	ubiquitin-like 3	UBL3	chr13q12-q13	5412	604711	6464 // protein modification // inferred from electronic annotation
103	201786_s_at	0.466168	0.00142617	0.0350295	adenosine deaminase, RNA-specific	ADAR	chr1q21.1-q21.2	103	127400 /// 601059	6396 // RNA processing // inferred from electronic annotation /// 6397 // mRNA processing // inferred from electronic annotation /// 16553 // base conversion or substitution editing // inferred from direct assay /// 19735 // antimicrobial humoral response (sensu Vertebrata) // traceable author statement /// 16547 // RNA editing // non-traceable author statement
10928	202845_s_at	0.466168	0.00142617	0.0350295	ralA binding protein 1	RALBP1	chr18p11.3	10928	605801	6810 // transport // inferred from direct assay /// 6935 // chemotaxis // traceable author statement /// 7165 // signal transduction // inferred from electronic annotation /// 7165 // signal transduction // traceable author statement /// 7264 // small GTPase mediated signal transduction // inferred from physical interaction /// 43087 // regulation of GTPase activity // inferred from direct assay …
3612	203011_at	0.466168	0.00142617	0.0350295	inositol(myo)-1(or 4)-monophosphatase 1	IMPA1	chr8q21.13-q21.3	3612	602064	5975 // carbohydrate metabolism // inferred from electronic annotation /// 6661 // phosphatidylinositol biosynthesis // traceable author statement /// 6796 // phosphate metabolism // traceable author statement /// 7165 // signal transduction // traceable author statement /// 6814 // sodium ion transport // inferred from electronic annotation
1902	204036_at	0.466168	0.00142617	0.0350295	endothelial differentiation, lysophosphatidic acid G-protein-coupled receptor, 2	EDG2	chr9q31.3	1902	602282	7165 // signal transduction // inferred from electronic annotation /// 7186 // G-protein coupled receptor protein signaling pathway // inferred from electronic annotation /// 7186 // G-protein coupled receptor protein signaling pathway // traceable author statement /// 7202 // phospholipase C activation // traceable author statement /// 7204 // elevation of cytosolic calcium ion concentration // …
10772 /// 642558	204299_at	0.466168	0.00142617	0.0350295	FUS interacting protein (serine/arginine-rich) 1 /// similar to FUS interacting protein (serine-arginine rich) 1	FUSIP1 /// LOC642558	chr1p36.11	10772 /// 642558	605221	244 // assembly of spliceosomal tri-snRNP // non-traceable author statement /// 398 // nuclear mRNA splicing, via spliceosome // inferred from direct assay /// 6376 // mRNA splice site selection // inferred from direct assay /// 6376 // mRNA splice site selection // inferred from sequence or structural similarity /// 6406 // mRNA export from nucleus // non-traceable author statement /// 16482 // …
9825	204433_s_at	0.466168	0.00142617	0.0350295	spermatogenesis associated 2	SPATA2	chr20q13.1-q13.2	9825	607662	7283 // spermatogenesis // non-traceable author statement /// 30154 // cell differentiation // inferred from electronic annotation /// 7275 // development // inferred from electronic annotation /// 7283 // spermatogenesis // inferred from electronic annotation
9737	204793_at	0.466168	0.00142617	0.0350295	G protein-coupled receptor associated sorting protein 1	GPRASP1	chrXq22.1	9737	300417	---
2743	205279_s_at	0.466168	0.00142617	0.0350295	glycine receptor, beta	GLRB	chr4q31.3	2743	138492 /// 149400	6811 // ion transport // inferred from electronic annotation /// 6821 // chloride transport // inferred from electronic annotation /// 7166 // cell surface receptor linked signal transduction // traceable author statement /// 6810 // transport // inferred from electronic annotation /// 6810 // transport // traceable author statement
5297	207081_s_at	0.466168	0.00142617	0.0350295	phosphatidylinositol 4-kinase, catalytic, alpha polypeptide	PIK4CA	chr22q11.21	5297	600286	6661 // phosphatidylinositol biosynthesis // traceable author statement /// 7165 // signal transduction // non-traceable author statement /// 7268 // synaptic transmission // traceable author statement
81631	208786_s_at	0.466168	0.00142617	0.0350295	microtubule-associated protein 1 light chain 3 beta	MAP1LC3B	chr16q24.2	81631	---	6512 // ubiquitin cycle // inferred from electronic annotation /// 6914 // autophagy // inferred from electronic annotation
831	208908_s_at	0.466168	0.00142617	0.0350295	calpastatin	CAST	chr5q15	831	114090	---
11145	209581_at	0.466168	0.00142617	0.0350295	HRAS-like suppressor 3	HRASLS3	chr11q12.3-q13.1	11145	---	7049 // cell cycle // inferred from electronic annotation /// 45786 // negative regulation of progression through cell cycle // inferred from electronic annotation
10411	210051_at	0.466168	0.00142617	0.0350295	Rap guanine nucleotide exchange factor (GEF) 3	RAPGEF3	chr12q13.1	10411	606057	6468 // protein amino acid phosphorylation // inferred from electronic annotation /// 8283 // cell proliferation // traceable author statement /// 51056 // regulation of small GTPase mediated signal transduction // inferred from electronic annotation /// 7242 // intracellular signaling cascade // inferred from electronic annotation /// 7264 // small GTPase mediated signal transduction // inferred…
94239	212206_s_at	0.466168	0.00142617	0.0350295	H2A histone family, member V	H2AFV	chr7p13	94239	---	6334 // nucleosome assembly // inferred from electronic annotation /// 7001 // chromosome organization and biogenesis (sensu Eukaryota) // inferred from electronic annotation
667	212254_s_at	0.466168	0.00142617	0.0350295	dystonin	DST	chr6p12-p11	667	113810	7010 // cytoskeleton organization and biogenesis // traceable author statement /// 7050 // cell cycle arrest // inferred from electronic annotation /// 7155 // cell adhesion // inferred from electronic annotation /// 7229 // integrin-mediated signaling pathway // non-traceable author statement /// 30036 // actin cytoskeleton organization and biogenesis // inferred from sequence or structural simi…
23273	212806_at	0.466168	0.00142617	0.0350295	KIAA0367	KIAA0367	chr9q21.13	23273	---	6917 // induction of apoptosis // inferred from mutant phenotype /// 51318 // G1 phase // inferred from expression pattern
1287	213110_s_at	0.466168	0.00142617	0.0350295	collagen, type IV, alpha 5 (Alport syndrome)	COL4A5	chrXq22	1287	301050 /// 303630	6817 // phosphate transport // inferred from electronic annotation
57212	213340_s_at	0.466168	0.00142617	0.0350295	KIAA0495	KIAA0495	chr1p36.32	57212	---	---
25983	213794_s_at	0.466168	0.00142617	0.0350295	neuroguidin, EIF4E binding protein	NGDN	chr14q11.2	25983	---	---
10084	214527_s_at	0.466168	0.00142617	0.0350295	polyglutamine binding protein 1	PQBP1	chrXp11.23	10084	300463 /// 309500	6350 // transcription // inferred from electronic annotation /// 6355 // regulation of transcription, DNA-dependent // traceable author statement /// 6355 // regulation of transcription, DNA-dependent // inferred from electronic annotation
339524	215039_at	0.466168	0.00142617	0.0350295	Hypothetical protein LOC339524	LOC339524	chr1p22.3	339524	---	---
11112	215316_at	0.466168	0.00142617	0.0350295	3-hydroxyisobutyrate dehydrogenase	HIBADH	chr7p15.2	11112	608475	6098 // pentose-phosphate shunt // inferred from electronic annotation /// 6573 // valine metabolism // inferred from electronic annotation /// 6573 // valine metabolism // non-traceable author statement
9919	215696_s_at	0.466168	0.00142617	0.0350295	KIAA0310	KIAA0310	chr9q34.3	9919	---	---
9728	216278_at	0.466168	0.00142617	0.0350295	KIAA0256 gene product	KIAA0256	chr15q21.1	9728	---	---
3267 /// 649094	218092_s_at	0.466168	0.00142617	0.0350295	HIV-1 Rev binding protein /// region containing hypothetical protein LOC285086; HIV-1 Rev binding protein	HRB /// LOC649094	chr2q36.3	3267 /// 649094	600862	6397 // mRNA processing // inferred from electronic annotation /// 6406 // mRNA export from nucleus // traceable author statement /// 6810 // transport // inferred from electronic annotation /// 7283 // spermatogenesis // inferred from electronic annotation /// 30154 // cell differentiation // inferred from electronic annotation /// 43087 // regulation of GTPase activity // inferred from electron…
4710 /// 653432	218226_s_at	0.466168	0.00142617	0.0350295	NADH dehydrogenase (ubiquinone) 1 beta subcomplex, 4, 15kDa /// similar to NADH dehydrogenase (ubiquinone) 1 beta subcomplex, 4, 15kDa	NDUFB4 /// LOC653432	chr3q13.33	4710 /// 653432	603840	6118 // electron transport // inferred from electronic annotation /// 6120 // mitochondrial electron transport, NADH to ubiquinone // traceable author statement
8409	218495_at	0.466168	0.00142617	0.0350295	ubiquitously-expressed transcript	UXT	chrXp11.23-p11.22	8409	300234	226 // microtubule cytoskeleton organization and biogenesis // inferred from mutant phenotype /// 6457 // protein folding // inferred from electronic annotation /// 47497 // mitochondrion transport along microtubule // traceable author statement /// 51297 // centrosome organization and biogenesis // inferred from mutant phenotype
1355	219547_at	0.466168	0.00142617	0.0350295	COX15 homolog, cytochrome c oxidase assembly protein (yeast)	COX15	chr10q24	1355	256000 /// 603646	6118 // electron transport // traceable author statement /// 6461 // protein complex assembly // inferred from electronic annotation /// 7585 // respiratory gaseous exchange // traceable author statement
54407	220924_s_at	0.466168	0.00142617	0.0350295	solute carrier family 38, member 2	SLC38A2	chr12q	54407	605180	15671 // oxygen transport // inferred from electronic annotation
55335	221104_s_at	0.466168	0.00142617	0.0350295	nipsnap homolog 3B (C. elegans)	NIPSNAP3B	chr9q31.1	55335	608872	---
26249	221221_s_at	0.466168	0.00142617	0.0350295	kelch-like 3 (Drosophila)	KLHL3	chr5q31	26249	605775	---
10955	221472_at	0.466168	0.00142617	0.0350295	serine incorporator 3	SERINC3	chr20q13.1-13.3	10955	607165	---
79876	222578_s_at	0.466168	0.00142617	0.0350295	ubiquitin-activating enzyme E1-domain containing 1	UBE1DC1	chr3q22.1	79876	---	6512 // ubiquitin cycle // inferred from electronic annotation
51194	222659_at	0.466168	0.00142617	0.0350295	importin 11	IPO11	chr5q12.1	51194	---	59 // protein import into nucleus, docking // inferred from electronic annotation /// 15031 // protein transport // inferred from electronic annotation /// 6810 // transport // inferred from electronic annotation
55335	223764_x_at	0.466168	0.00142617	0.0350295	nipsnap homolog 3B (C. elegans)	NIPSNAP3B	chr9q31.1	55335	608872	---
221477	224977_at	0.466168	0.00142617	0.0350295	chromosome 6 open reading frame 89	C6orf89	chr6p21.2	221477	---	---
122060	225619_at	0.466168	0.00142617	0.0350295	chromosome 13 open reading frame 32	C13orf32	chr13q22.3	122060	---	---
124976	225671_at	0.466168	0.00142617	0.0350295	hypothetical protein LOC124976	LOC124976	chr17p13.2	124976	---	6810 // transport // inferred from electronic annotation
---	226002_at	0.466168	0.00142617	0.0350295	CDNA clone IMAGE:4801326	---	---	---	---	---
57560	226098_at	0.466168	0.00142617	0.0350295	intraflagellar transport 80 homolog (Chlamydomonas)	IFT80	chr3q26.1	57560	---	---
151987	226317_at	0.466168	0.00142617	0.0350295	protein phosphatase 4, regulatory subunit 2	PPP4R2	chr3p13	151987	---	6464 // protein modification // traceable author statement
6198	226660_at	0.466168	0.00142617	0.0350295	ribosomal protein S6 kinase, 70kDa, polypeptide 1	RPS6KB1	chr17q23.1	6198	608938	6468 // protein amino acid phosphorylation // inferred from electronic annotation /// 7165 // signal transduction // traceable author statement
200058	226706_at	0.466168	0.00142617	0.0350295	hypothetical protein FLJ23867	FLJ23867	chr1q25.1	200058	---	---
84284	226813_at	0.466168	0.00142617	0.0350295	chromosome 1 open reading frame 57	C1orf57	chr1q42.2	84284	---	6508 // proteolysis // inferred from electronic annotation
159195	227334_at	0.466168	0.00142617	0.0350295	ubiquitin specific peptidase 54	USP54	chr10q22.2	159195	---	6511 // ubiquitin-dependent protein catabolism // inferred from electronic annotation
56899	227440_at	0.466168	0.00142617	0.0350295	ankyrin repeat and sterile alpha motif domain containing 1B	ANKS1B	chr12q23.1	56899	607815	---
59084	227803_at	0.466168	0.00142617	0.0350295	ectonucleotide pyrophosphatase/phosphodiesterase 5 (putative function)	ENPP5	chr6p21.1-p11.2	59084	---	9117 // nucleotide metabolism // inferred from electronic annotation
5494	229027_at	0.466168	0.00142617	0.0350295	Protein phosphatase 1A (formerly 2C), magnesium-dependent, alpha isoform	PPM1A	chr14q23.1	5494	606108	6470 // protein amino acid dephosphorylation // inferred from electronic annotation /// 43123 // positive regulation of I-kappaB kinase/NF-kappaB cascade // inferred from mutant phenotype /// 6470 // protein amino acid dephosphorylation // not recorded
116173	230942_at	0.466168	0.00142617	0.0350295	CKLF-like MARVEL transmembrane domain containing 5	CMTM5	chr14q11.2	116173	607888	6935 // chemotaxis // inferred from electronic annotation
10144	232628_at	0.466168	0.00142617	0.0350295	Family with sequence similarity 13, member A1	FAM13A1	chr4q22.1	10144	---	7165 // signal transduction // inferred from electronic annotation
55212	235007_at	0.466168	0.00142617	0.0350295	Bardet-Biedl syndrome 7	BBS7	chr4q27	55212	209900 /// 607590	7601 // visual perception // inferred from electronic annotation /// 50896 // response to stimulus // inferred from electronic annotation
285147	236166_at	0.466168	0.00142617	0.0350295	hypothetical protein LOC285147	LOC285147	chr2p25.2	285147	---	---
83850	239770_at	0.466168	0.00142617	0.0350295	family with sequence similarity 62 (C2 domain containing), member C	FAM62C	chr3q22.3	83850	---	---
9481	240137_at	0.466168	0.00142617	0.0350295	Solute carrier family 25, member 27	SLC25A27	chr6p11.2-q12	9481	---	6091 // generation of precursor metabolites and energy // traceable author statement /// 6810 // transport // inferred from electronic annotation /// 6839 // mitochondrial transport // inferred from electronic annotation
93643	47608_at	0.466168	0.00142617	0.0350295	tight junction associated protein 1 (peripheral)	TJAP1	chr6p21.1	93643	---	---
3836	202058_s_at	0.464175	0.00150425	0.0367468	karyopherin alpha 1 (importin alpha 5)	KPNA1	chr3q21	3836	600686	18 // regulation of DNA recombination // traceable author statement /// 6607 // NLS-bearing substrate import into nucleus // traceable author statement /// 6886 // intracellular protein transport // inferred from electronic annotation /// 6606 // protein import into nucleus // inferred from electronic annotation /// 6810 // transport // inferred from electronic annotation /// 15031 // protein tra…
6830	208830_s_at	0.464175	0.00150425	0.0367468	suppressor of Ty 6 homolog (S. cerevisiae)	SUPT6H	chr17q11.2	6830	601333	6338 // chromatin remodeling // non-traceable author statement /// 6350 // transcription // inferred from electronic annotation /// 6355 // regulation of transcription, DNA-dependent // non-traceable author statement /// 7242 // intracellular signaling cascade // inferred from electronic annotation /// 6139 // nucleobase, nucleoside, nucleotide and nucleic acid metabolism // inferred from electro…
28966	218705_s_at	0.464175	0.00150425	0.0367468	sorting nexing 24	SNX24	chr5q23.2	28966	---	7242 // intracellular signaling cascade // inferred from electronic annotation /// 15031 // protein transport // inferred from electronic annotation /// 6810 // transport // inferred from electronic annotation
3837	213803_at	0.462166	0.0015868	0.0367468	Karyopherin (importin) beta 1	KPNB1	chr17q21.32	3837	602738	59 // protein import into nucleus, docking // inferred from electronic annotation /// 60 // protein import into nucleus, translocation // traceable author statement /// 6607 // NLS-bearing substrate import into nucleus // traceable author statement /// 15031 // protein transport // inferred from electronic annotation /// 6606 // protein import into nucleus // inferred from direct assay /// 6810 /…
22821	225562_at	0.462166	0.0015868	0.0367468	RAS p21 protein activator 3	RASA3	chr13q34	22821	605182	7242 // intracellular signaling cascade // inferred from electronic annotation /// 51056 // regulation of small GTPase mediated signal transduction // inferred from electronic annotation /// 7165 // signal transduction // traceable author statement
93643	1556322_a_at	0.462149	0.00158749	0.0367468	Tight junction associated protein 1 (peripheral)	TJAP1	chr6p21.1	93643	---	---
---	1561030_at	0.462149	0.00158749	0.0367468	Full length insert cDNA clone YY74E10	---	---	---	---	---
1200	200743_s_at	0.462149	0.00158749	0.0367468	tripeptidyl peptidase I	TPP1	chr11p15	1200	204500 /// 607998	6508 // proteolysis // traceable author statement /// 6629 // lipid metabolism // traceable author statement /// 7399 // nervous system development // traceable author statement
6427	200753_x_at	0.462149	0.00158749	0.0367468	splicing factor, arginine/serine-rich 2	SFRS2	chr17q25.2	6427	600813	398 // nuclear mRNA splicing, via spliceosome // inferred from electronic annotation /// 8380 // RNA splicing // traceable author statement /// 86 // G2/M transition of mitotic cell cycle // inferred from direct assay /// 6916 // anti-apoptosis // inferred from direct assay /// 6915 // apoptosis // inferred from electronic annotation /// 6916 // anti-apoptosis // inferred from electronic annotati…
9669	201026_at	0.462149	0.00158749	0.0367468	eukaryotic translation initiation factor 5B	EIF5B	chr2p11.1-q11.1	9669	606086	6412 // protein biosynthesis // inferred from electronic annotation /// 6446 // regulation of translational initiation // non-traceable author statement /// 6413 // translational initiation // inferred from electronic annotation
4809	201076_at	0.462149	0.00158749	0.0367468	NHP2 non-histone chromosome protein 2-like 1 (S. cerevisiae)	NHP2L1	chr22q13.2-q13.31	4809	601304	74 // regulation of progression through cell cycle // traceable author statement /// 398 // nuclear mRNA splicing, via spliceosome // inferred from electronic annotation /// 42254 // ribosome biogenesis and assembly // inferred from electronic annotation /// 6397 // mRNA processing // inferred from electronic annotation
10456	201145_at	0.462149	0.00158749	0.0367468	HCLS1 associated protein X-1	HAX1	chr1q21.3	10456	605998	---
10105	201489_at	0.462149	0.00158749	0.0367468	peptidylprolyl isomerase F (cyclophilin F)	PPIF	chr10q22-q23	10105	604486	6457 // protein folding // inferred from electronic annotation
950	201646_at	0.462149	0.00158749	0.0367468	scavenger receptor class B, member 2	SCARB2	chr4q21.1	950	602257	7155 // cell adhesion // inferred from electronic annotation
896	201700_at	0.462149	0.00158749	0.0367468	cyclin D3	CCND3	chr6p21	896	123834	74 // regulation of progression through cell cycle // inferred from electronic annotation /// 74 // regulation of progression through cell cycle // traceable author statement /// 7049 // cell cycle // inferred from electronic annotation /// 51301 // cell division // inferred from electronic annotation
10902	202227_s_at	0.462149	0.00158749	0.0367468	bromodomain containing 8	BRD8	chr5q31	10902	602848	1558 // regulation of cell growth // inferred from electronic annotation /// 6350 // transcription // inferred from electronic annotation /// 6357 // regulation of transcription from RNA polymerase II promoter // traceable author statement /// 7166 // cell surface receptor linked signal transduction // traceable author statement /// 16568 // chromatin modification // inferred from electronic anno…
10617	202811_at	0.462149	0.00158749	0.0367468	STAM binding protein	STAMBP	chr2p13.1	10617	606247	6512 // ubiquitin cycle // inferred from electronic annotation /// 7259 // JAK-STAT cascade // traceable author statement /// 8284 // positive regulation of cell proliferation // traceable author statement
3434	203153_at	0.462149	0.00158749	0.0367468	interferon-induced protein with tetratricopeptide repeats 1 /// interferon-induced protein with tetratricopeptide repeats 1	IFIT1	chr10q25-q26	3434	147690	6955 // immune response // inferred from electronic annotation
9670	203546_at	0.462149	0.00158749	0.0367468	importin 13	IPO13	chr1p34.1	9670	---	59 // protein import into nucleus, docking // inferred from electronic annotation /// 15031 // protein transport // inferred from electronic annotation /// 6606 // protein import into nucleus // inferred from direct assay /// 6810 // transport // inferred from electronic annotation
9764	204546_at	0.462149	0.00158749	0.0367468	KIAA0513	KIAA0513	chr16q24.1	9764	---	---
7181	204791_at	0.462149	0.00158749	0.0367468	nuclear receptor subfamily 2, group C, member 1	NR2C1	chr12q22	7181	601529	6350 // transcription // inferred from electronic annotation /// 6355 // regulation of transcription, DNA-dependent // inferred from electronic annotation
4124	205105_at	0.462149	0.00158749	0.0367468	mannosidase, alpha, class 2A, member 1	MAN2A1	chr5q21-q22	4124	154582	5975 // carbohydrate metabolism // inferred from electronic annotation /// 6013 // mannose metabolism // inferred from electronic annotation /// 9101 // glycoprotein biosynthesis // not recorded
7802	205186_at	0.462149	0.00158749	0.0367468	dynein, axonemal, light intermediate polypeptide 1	DNALI1	chr1p35.1	7802	602135	6928 // cell motility // traceable author statement /// 7338 // fertilization (sensu Metazoa) // traceable author statement
7130	206026_s_at	0.462149	0.00158749	0.0367468	tumor necrosis factor, alpha-induced protein 6	TNFAIP6	chr2q23.3	7130	600410	6954 // inflammatory response // traceable author statement /// 7155 // cell adhesion // inferred from electronic annotation /// 7165 // signal transduction // traceable author statement /// 7267 // cell-cell signaling // traceable author statement
22891	206448_at	0.462149	0.00158749	0.0367468	zinc finger protein 365	ZNF365	chr10q21.2	22891	605990 /// 607818	---
22794	207842_s_at	0.462149	0.00158749	0.0367468	cancer susceptibility candidate 3	CASC3	chr17q11-q21.3	22794	606504	6397 // mRNA processing // inferred from electronic annotation /// 6406 // mRNA export from nucleus // inferred from electronic annotation /// 6810 // transport // inferred from electronic annotation
10075	208598_s_at	0.462149	0.00158749	0.0367468	HECT, UBA and WWE domain containing 1	HUWE1	chrXp11.22	10075	---	209 // protein polyubiquitination // inferred from direct assay /// 6512 // ubiquitin cycle // inferred from electronic annotation /// 16574 // histone ubiquitination // inferred from direct assay /// 51028 // mRNA transport // inferred from electronic annotation /// 6464 // protein modification // inferred from electronic annotation
7070	208850_s_at	0.462149	0.00158749	0.0367468	Thy-1 cell surface antigen	THY1	chr11q22.3-q23	7070	188230	1525 // angiogenesis // inferred from sequence or structural similarity /// 6469 // negative regulation of protein kinase activity // inferred from sequence or structural similarity /// 7010 // cytoskeleton organization and biogenesis // inferred from sequence or structural similarity /// 16337 // cell-cell adhesion // inferred from sequence or structural similarity /// 30336 // negative regulati…
1738	209095_at	0.462149	0.00158749	0.0367468	dihydrolipoamide dehydrogenase	DLD	chr7q31-q32	1738	238331 /// 248600 /// 256000	6118 // electron transport // inferred from electronic annotation /// 6091 // generation of precursor metabolites and energy // not recorded
57050	209486_at	0.462149	0.00158749	0.0367468	disrupter of silencing 10	SAS10	chr4q13.3	57050	---	7275 // development // inferred from electronic annotation /// 7420 // brain development // inferred from sequence or structural similarity /// 16568 // chromatin modification // inferred from electronic annotation
92140	212251_at	0.462149	0.00158749	0.0367468	metadherin	MTDH	chr8q22.1	92140	610323	---
8495	212841_s_at	0.462149	0.00158749	0.0367468	PTPRF interacting protein, binding protein 2 (liprin beta 2)	PPFIBP2	chr11p15.4	8495	603142	7154 // cell communication // non-traceable author statement /// 15074 // DNA integration // inferred from electronic annotation
25966	212875_s_at	0.462149	0.00158749	0.0367468	chromosome 21 open reading frame 25	C21orf25	chr21q22.3	25966	---	---
23150	213056_at	0.462149	0.00158749	0.0367468	FERM domain containing 4B	FRMD4B	chr3p14.1	23150	---	---
131544	214030_at	0.462149	0.00158749	0.0367468	hypothetical protein DKFZp667G2110	DKFZp667G2110	chr3q11.2	131544	---	---
1200	214196_s_at	0.462149	0.00158749	0.0367468	tripeptidyl peptidase I	TPP1	chr11p15	1200	204500 /// 607998	6508 // proteolysis // traceable author statement /// 6629 // lipid metabolism // traceable author statement /// 7399 // nervous system development // traceable author statement
150967	214717_at	0.462149	0.00158749	0.0367468	hypothetical protein DKFZp434H1419	DKFZp434H1419	chr2q35	150967	---	---
6651	214988_s_at	0.462149	0.00158749	0.0367468	SON DNA binding protein	SON	chr21q22.1-q22.2|21q22.11	6651	182465	6916 // anti-apoptosis // inferred from direct assay /// 7160 // cell-matrix adhesion // inferred from electronic annotation
23313	217118_s_at	0.462149	0.00158749	0.0367468	chromosome 22 open reading frame 9	C22orf9	chr22q13.31	23313	---	---
55037	217895_at	0.462149	0.00158749	0.0367468	Pentatricopeptide repeat domain 3	PTCD3	chr2p11.2	55037	---	---
55861	218094_s_at	0.462149	0.00158749	0.0367468	dysbindin (dystrobrevin binding protein 1) domain containing 2	DBNDD2	chr20q13.12	55861	---	15031 // protein transport // inferred from electronic annotation /// 6810 // transport // inferred from electronic annotation
3163	218120_s_at	0.462149	0.00158749	0.0367468	heme oxygenase (decycling) 2	HMOX2	chr16p13.3	3163	141251	6788 // heme oxidation // inferred from electronic annotation
55839	219555_s_at	0.462149	0.00158749	0.0367468	centromere protein N	CENPN	chr16q23.2	55839	---	---
9367	221808_at	0.462149	0.00158749	0.0367468	RAB9A, member RAS oncogene family	RAB9A	chrXp22.2	9367	300284	7264 // small GTPase mediated signal transduction // inferred from electronic annotation /// 15031 // protein transport // inferred from electronic annotation /// 6810 // transport // inferred from electronic annotation
51239	223532_at	0.462149	0.00158749	0.0367468	ankyrin repeat domain 39	ANKRD39	chr2q11.2	51239	---	---
261729	225871_at	0.462149	0.00158749	0.0367468	six transmembrane epithelial antigen of the prostate 2	STEAP2	chr7q21	261729	605094	6118 // electron transport // inferred from electronic annotation /// 6893 // Golgi to plasma membrane transport // inferred from direct assay /// 6893 // Golgi to plasma membrane transport // inferred from sequence or structural similarity /// 6897 // endocytosis // inferred from direct assay /// 6897 // endocytosis // inferred from sequence or structural similarity /// 9725 // response to hormo…
197131	226921_at	0.462149	0.00158749	0.0367468	ubiquitin protein ligase E3 component n-recognin 1	UBR1	chr15q13	197131	243800 /// 605981	6512 // ubiquitin cycle // inferred from electronic annotation
---	227278_at	0.462149	0.00158749	0.0367468	---	---	---	---	---	6350 // transcription // inferred from electronic annotation /// 6352 // transcription initiation // inferred from electronic annotation /// 6355 // regulation of transcription, DNA-dependent // inferred from electronic annotation
154043	227481_at	0.462149	0.00158749	0.0367468	CNKSR family member 3	CNKSR3	chr6q25.2	154043	---	9966 // regulation of signal transduction // inferred from electronic annotation
9204	227594_at	0.462149	0.00158749	0.0367468	zinc finger, MYM-type 6	ZMYM6	chr1p34.2	9204	---	7275 // development // traceable author statement
124491	228505_s_at	0.462149	0.00158749	0.0367468	transmembrane protein 170	TMEM170	chr16q23.1	124491	---	---
84830	229070_at	0.462149	0.00158749	0.0367468	chromosome 6 open reading frame 105	C6orf105	chr6p24.1	84830	---	---
9586	229228_at	0.462149	0.00158749	0.0367468	cAMP responsive element binding protein 5	CREB5	chr7p15.1	9586	---	6350 // transcription // inferred from electronic annotation /// 6355 // regulation of transcription, DNA-dependent // inferred from electronic annotation /// 6366 // transcription from RNA polymerase II promoter // traceable author statement /// 45893 // positive regulation of transcription, DNA-dependent // inferred from direct assay
---	230176_at	0.462149	0.00158749	0.0367468	Transcribed locus	---	---	---	---	---
6687	230884_s_at	0.462149	0.00158749	0.0367468	spastic paraplegia 7, paraplegin (pure and complicated autosomal recessive)	SPG7	chr16q24.3	6687	602783 /// 607259	6508 // proteolysis // inferred from electronic annotation /// 6508 // proteolysis // traceable author statement /// 7155 // cell adhesion // traceable author statement /// 7165 // signal transduction // non-traceable author statement /// 7165 // signal transduction // traceable author statement /// 7399 // nervous system development // traceable author statement /// 30155 // regulation of cell a…
54033	232549_at	0.462149	0.00158749	0.0367468	RNA binding motif protein 11	RBM11	chr21q11	54033	---	---
84909	232783_at	0.462149	0.00158749	0.0367468	Chromosome 9 open reading frame 3	C9orf3	chr9q22.32	84909	---	6508 // proteolysis // inferred from direct assay /// 6508 // proteolysis // inferred from electronic annotation
6875	235020_at	0.462149	0.00158749	0.0367468	TAF4b RNA polymerase II, TATA box binding protein (TBP)-associated factor, 105kDa	TAF4B	chr18q11.2	6875	601689	6350 // transcription // inferred from electronic annotation /// 6352 // transcription initiation // inferred from electronic annotation /// 6355 // regulation of transcription, DNA-dependent // non-traceable author statement /// 6355 // regulation of transcription, DNA-dependent // inferred from electronic annotation
---	238191_at	0.462149	0.00158749	0.0367468	Transcribed locus	---	---	---	---	---
8654	239556_at	0.462149	0.00158749	0.0367468	Phosphodiesterase 5A, cGMP-specific	PDE5A	chr4q25-q27	8654	603310	7165 // signal transduction // inferred from electronic annotation /// 7165 // signal transduction // non-traceable author statement /// 9187 // cyclic nucleotide metabolism // non-traceable author statement
125113	244111_at	0.462149	0.00158749	0.0367468	keratin 222 pseudogene	KRT222P	chr17q21.2	125113	---	---
---	244354_at	0.462149	0.00158749	0.0367468	ELISC-1	---	---	---	---	---
25837	50965_at	0.462149	0.00158749	0.0367468	RAB26, member RAS oncogene family	RAB26	chr16p13.3	25837	605455	6355 // regulation of transcription, DNA-dependent // inferred from electronic annotation /// 7264 // small GTPase mediated signal transduction // inferred from electronic annotation /// 15031 // protein transport // inferred from electronic annotation
352954	227321_at	0.460156	0.00167334	0.0386269	opposite strand transcription unit to STAG3	GATS	chr7q22.1	352954	---	---
23321	243945_at	0.460156	0.00167334	0.0386269	tripartite motif-containing 2	TRIM2	chr4q31.3	23321	---	---
285527	1562625_at	0.458163	0.0017633	0.0386269	Hypothetical protein LOC285527	LOC285527	chr4p12	285527	---	---
5414	210348_at	0.458163	0.0017633	0.0386269	septin 4	38231	chr17q22-q23	5414	603696	910 // cytokinesis // traceable author statement /// 7049 // cell cycle // inferred from electronic annotation /// 42981 // regulation of apoptosis // non-traceable author statement /// 51301 // cell division // inferred from electronic annotation /// 6915 // apoptosis // non-traceable author statement
23283	212905_at	0.458163	0.0017633	0.0386269	cleavage stimulation factor, 3' pre-RNA, subunit 2, 64kDa, tau variant	CSTF2T	chr10q11	23283	---	6397 // mRNA processing // inferred from electronic annotation
3712	216958_s_at	0.458163	0.0017633	0.0386269	isovaleryl Coenzyme A dehydrogenase	IVD	chr15q14-q15	3712	243500 /// 607036	6118 // electron transport // inferred from electronic annotation /// 8152 // metabolism // inferred from electronic annotation
23078	212946_at	0.458147	0.00176404	0.0386269	KIAA0564 protein	RP11-125A7.3	chr13q14.11	23078	---	---
79624	218195_at	0.458147	0.00176404	0.0386269	chromosome 6 open reading frame 211	C6orf211	chr6q25.1	79624	---	---
60370	218631_at	0.458147	0.00176404	0.0386269	arginine vasopressin-induced 1	AVPI1	chr10q24.2	60370	---	---
84281	228195_at	0.458147	0.00176404	0.0386269	hypothetical protein MGC13057	MGC13057	chr2q32.2	84281	---	---
123228	1552684_a_at	0.458131	0.00176479	0.0386269	SUMO/sentrin specific peptidase family member 8	SENP8	chr15q23	123228	608659	6508 // proteolysis // inferred from electronic annotation /// 6512 // ubiquitin cycle // inferred from electronic annotation
26002	1554474_a_at	0.458131	0.00176479	0.0386269	monooxygenase, DBH-like 1	MOXD1	chr6q23.1-23.3	26002	609000	6584 // catecholamine metabolism // inferred from electronic annotation /// 6548 // histidine catabolism // inferred from electronic annotation
6867	1554690_a_at	0.458131	0.00176479	0.0386269	transforming, acidic coiled-coil containing protein 1	TACC1	chr8p11	6867	605301	7049 // cell cycle // inferred from electronic annotation /// 51301 // cell division // inferred from electronic annotation
---	1559201_a_at	0.458131	0.00176479	0.0386269	CDNA FLJ33715 fis, clone BRAWH2008577	---	---	---	---	---
26051	1563473_at	0.458131	0.00176479	0.0386269	Protein phosphatase 1, regulatory (inhibitor) subunit 16B	PPP1R16B	chr20q11.23	26051	---	7165 // signal transduction // non-traceable author statement
5879	1567458_s_at	0.458131	0.00176479	0.0386269	ras-related C3 botulinum toxin substrate 1 (rho family, small GTP binding protein Rac1)	RAC1	chr7p22	5879	602048	7264 // small GTPase mediated signal transduction // inferred from electronic annotation /// 30032 // lamellipodium biogenesis // inferred from mutant phenotype /// 30041 // actin filament polymerization // traceable author statement /// 31529 // ruffle organization and biogenesis // traceable author statement /// 35025 // positive regulation of Rho protein signal transduction // traceable author…
---	1568812_at	0.458131	0.00176479	0.0386269	CDNA clone IMAGE:5294477	---	---	---	---	---
9528	200620_at	0.458131	0.00176479	0.0386269	transmembrane protein 59	TMEM59	chr1p36-p31	9528	---	---
5538	200975_at	0.458131	0.00176479	0.0386269	palmitoyl-protein thioesterase 1 (ceroid-lipofuscinosis, neuronal 1, infantile)	PPT1	chr1p32	5538	256730 /// 600722	6464 // protein modification // inferred from electronic annotation /// 7399 // nervous system development // traceable author statement /// 7601 // visual perception // inferred from electronic annotation /// 50896 // response to stimulus // inferred from electronic annotation
6651	201086_x_at	0.458131	0.00176479	0.0386269	SON DNA binding protein	SON	chr21q22.1-q22.2|21q22.11	6651	182465	6916 // anti-apoptosis // inferred from direct assay /// 7160 // cell-matrix adhesion // inferred from electronic annotation
6720	202308_at	0.458131	0.00176479	0.0386269	sterol regulatory element binding transcription factor 1	SREBF1	chr17p11.2	6720	184756	6357 // regulation of transcription from RNA polymerase II promoter // traceable author statement /// 6629 // lipid metabolism // traceable author statement /// 8202 // steroid metabolism // inferred from electronic annotation /// 8203 // cholesterol metabolism // inferred from electronic annotation /// 45449 // regulation of transcription // inferred from electronic annotation /// 6350 // transc…
5520	202313_at	0.458131	0.00176479	0.0386269	protein phosphatase 2 (formerly 2A), regulatory subunit B (PR 52), alpha isoform	PPP2R2A	chr8p21.2	5520	604941	6470 // protein amino acid dephosphorylation // inferred from direct assay /// 7165 // signal transduction // inferred from electronic annotation
4864	202679_at	0.458131	0.00176479	0.0386269	Niemann-Pick disease, type C1	NPC1	chr18q11-q12	4864	257220 /// 607623	7041 // lysosomal transport // inferred from sequence or structural similarity /// 8206 // bile acid metabolism // inferred from sequence or structural similarity /// 30301 // cholesterol transport // inferred from electronic annotation /// 42632 // cholesterol homeostasis // inferred from direct assay /// 42632 // cholesterol homeostasis // inferred from sequence or structural similarity
3628	202794_at	0.458131	0.00176479	0.0386269	inositol polyphosphate-1-phosphatase	INPP1	chr2q32	3628	147263	6796 // phosphate metabolism // traceable author statement /// 7165 // signal transduction // traceable author statement
3998	203293_s_at	0.458131	0.00176479	0.0386269	lectin, mannose-binding, 1	LMAN1	chr18q21.3-q22	3998	227300 /// 601567	6457 // protein folding // traceable author statement /// 6888 // ER to Golgi vesicle-mediated transport // traceable author statement /// 7596 // blood coagulation // traceable author statement /// 15031 // protein transport // inferred from electronic annotation /// 6810 // transport // inferred from electronic annotation /// 6888 // ER to Golgi vesicle-mediated transport // inferred from elect…
7112	203432_at	0.458131	0.00176479	0.0386269	thymopoietin	TMPO	chr12q22	7112	188380	---
55719	203481_at	0.458131	0.00176479	0.0386269	chromosome 10 open reading frame 6	C10orf6	chr10q24.31	55719	---	---
10270	203848_at	0.458131	0.00176479	0.0386269	A kinase (PRKA) anchor protein 8	AKAP8	chr19p13.1-q12	10270	604692	6810 // transport // inferred from electronic annotation /// 7067 // mitosis // traceable author statement /// 7165 // signal transduction // traceable author statement
4199	204058_at	0.458131	0.00176479	0.0386269	Malic enzyme 1, NADP(+)-dependent, cytosolic	ME1	chr6q12	4199	154250	5975 // carbohydrate metabolism // non-traceable author statement /// 6108 // malate metabolism // inferred from direct assay /// 6741 // NADP biosynthesis // traceable author statement /// 9725 // response to hormone stimulus // inferred from sequence or structural similarity /// 9743 // response to carbohydrate stimulus // traceable author statement /// 6108 // malate metabolism // inferred fro…
6558	204404_at	0.458131	0.00176479	0.0386269	solute carrier family 12 (sodium/potassium/chloride transporters), member 2	SLC12A2	chr5q23.3	6558	600840	6811 // ion transport // inferred from electronic annotation /// 6813 // potassium ion transport // inferred from electronic annotation /// 6814 // sodium ion transport // inferred from electronic annotation /// 6821 // chloride transport // inferred from electronic annotation /// 6810 // transport // inferred from electronic annotation /// 8152 // metabolism // inferred from electronic annotatio…
5091	204476_s_at	0.458131	0.00176479	0.0386269	pyruvate carboxylase	PC	chr11q13.4-q13.5	5091	266150 /// 608786	6094 // gluconeogenesis // inferred from electronic annotation /// 8152 // metabolism // inferred from electronic annotation /// 8610 // lipid biosynthesis // inferred from electronic annotation
2593	205354_at	0.458131	0.00176479	0.0386269	guanidinoacetate N-methyltransferase	GAMT	chr19p13.3	2593	601240	6601 // creatine biosynthesis // traceable author statement /// 6936 // muscle contraction // traceable author statement
7941	206214_at	0.458131	0.00176479	0.0386269	phospholipase A2, group VII (platelet-activating factor acetylhydrolase, plasma) /// phospholipase A2, group VII (platelet-activating factor acetylhydrolase, plasma)	PLA2G7	chr6p21.2-p12	7941	147050 /// 600807 /// 601690	6954 // inflammatory response // traceable author statement /// 16042 // lipid catabolism // inferred from electronic annotation /// 6629 // lipid metabolism // traceable author statement
55353	208767_s_at	0.458131	0.00176479	0.0386269	lysosomal associated protein transmembrane 4 beta	LAPTM4B	chr8q22.1	55353	---	---
9776	209021_x_at	0.458131	0.00176479	0.0386269	KIAA0652	KIAA0652	chr11p11.2	9776	---	---
2887	209409_at	0.458131	0.00176479	0.0386269	growth factor receptor-bound protein 10	GRB10	chr7p12-p11.2	2887	601523	7242 // intracellular signaling cascade // inferred from electronic annotation /// 7267 // cell-cell signaling // traceable author statement /// 8286 // insulin receptor signaling pathway // traceable author statement /// 7165 // signal transduction // inferred from electronic annotation
5354	210198_s_at	0.458131	0.00176479	0.0386269	proteolipid protein 1 (Pelizaeus-Merzbacher disease, spastic paraplegia 2, uncomplicated)	PLP1	chrXq22	5354	300401 /// 312080 /// 312920	---
6854	210247_at	0.458131	0.00176479	0.0386269	synapsin II	SYN2	chr3p25	6854	181500 /// 600755	7268 // synaptic transmission // traceable author statement /// 7269 // neurotransmitter secretion // inferred from electronic annotation
4752	211089_s_at	0.458131	0.00176479	0.0386269	NIMA (never in mitosis gene a)-related kinase 3 /// NIMA (never in mitosis gene a)-related kinase 3	NEK3	chr13q14.13	4752	604044	6468 // protein amino acid phosphorylation // inferred from electronic annotation /// 6468 // protein amino acid phosphorylation // non-traceable author statement /// 7049 // cell cycle // non-traceable author statement /// 7067 // mitosis // non-traceable author statement /// 51301 // cell division // inferred from electronic annotation /// 7049 // cell cycle // inferred from electronic annotati…
5979	211421_s_at	0.458131	0.00176479	0.0386269	Ret proto-oncogene (multiple endocrine neoplasia and medullary thyroid carcinoma 1, Hirschsprung disease)	RET	chr10q11.2	5979	142623 /// 155240 /// 162300 /// 164761 /// 171300 /// 171400 /// 209880	6468 // protein amino acid phosphorylation // inferred from electronic annotation /// 6468 // protein amino acid phosphorylation // non-traceable author statement /// 6468 // protein amino acid phosphorylation // traceable author statement /// 7156 // homophilic cell adhesion // inferred from electronic annotation /// 7165 // signal transduction // traceable author statement /// 7166 // cell surf…
23190	212008_at	0.458131	0.00176479	0.0386269	UBX domain containing 2	UBXD2	chr2q21.3	23190	---	---
57509	212093_s_at	0.458131	0.00176479	0.0386269	mitochondrial tumor suppressor 1	MTUS1	chr8p22	57509	609589	---
26051	212750_at	0.458131	0.00176479	0.0386269	protein phosphatase 1, regulatory (inhibitor) subunit 16B	PPP1R16B	chr20q11.23	26051	---	7165 // signal transduction // non-traceable author statement
23092	215955_x_at	0.458131	0.00176479	0.0386269	Rho GTPase activating protein 26	ARHGAP26	chr5q31	23092	605370 /// 607785	7165 // signal transduction // inferred from electronic annotation /// 7399 // nervous system development // non-traceable author statement /// 30036 // actin cytoskeleton organization and biogenesis // non-traceable author statement
1739 /// 4982	217208_s_at	0.458131	0.00176479	0.0386269	discs, large homolog 1 (Drosophila) /// tumor necrosis factor receptor superfamily, member 11b (osteoprotegerin)	DLG1 /// TNFRSF11B	chr3q29 /// chr8q24	1739 /// 4982	601014 /// 239000 /// 602643	1935 // endothelial cell proliferation // inferred from direct assay /// 7015 // actin filament organization // inferred from direct assay /// 7163 // establishment and/or maintenance of cell polarity // traceable author statement /// 16337 // cell-cell adhesion // inferred from direct assay /// 30866 // cortical actin cytoskeleton organization and biogenesis // inferred from direct assay /// 315…
53373	217914_at	0.458131	0.00176479	0.0386269	two pore segment channel 1	TPCN1	chr12q24.13	53373	609666	6811 // ion transport // inferred from electronic annotation /// 6886 // intracellular protein transport // non-traceable author statement
51642	218281_at	0.458131	0.00176479	0.0386269	mitochondrial ribosomal protein L48	MRPL48	chr11q13.4	51642	---	6412 // protein biosynthesis // inferred from electronic annotation
81034	221020_s_at	0.458131	0.00176479	0.0386269	solute carrier family 25, member 32 /// solute carrier family 25, member 32	SLC25A32	chr8q22.3	81034	---	6810 // transport // inferred from electronic annotation /// 15884 // folic acid transport // non-traceable author statement
26355	221533_at	0.458131	0.00176479	0.0386269	chromsome 3 open reading frame 28	C3orf28	chr3q21.1	26355	608017	---
92335	221554_at	0.458131	0.00176479	0.0386269	protein kinase LYK5	LYK5	chr17q23.3	92335	608626	6468 // protein amino acid phosphorylation // inferred from electronic annotation
51322	222389_s_at	0.458131	0.00176479	0.0386269	WW domain containing adaptor with coiled-coil	WAC	---	51322	---	---
55754	222391_at	0.458131	0.00176479	0.0386269	transmembrane protein 30A	TMEM30A	chr6q14.1	55754	---	---
59343	222523_at	0.458131	0.00176479	0.0386269	SUMO1/sentrin/SMT3 specific peptidase 2	SENP2	chr3q27.2	59343	608261	6508 // proteolysis // inferred from electronic annotation /// 6512 // ubiquitin cycle // inferred from electronic annotation /// 30111 // regulation of Wnt receptor signaling pathway // non-traceable author statement /// 16055 // Wnt receptor signaling pathway // inferred from electronic annotation
4715	222992_s_at	0.458131	0.00176479	0.0386269	NADH dehydrogenase (ubiquinone) 1 beta subcomplex, 9, 22kDa	NDUFB9	chr8q13.3	4715	601445	6120 // mitochondrial electron transport, NADH to ubiquinone // traceable author statement /// 7605 // sensory perception of sound // traceable author statement
26022	223170_at	0.458131	0.00176479	0.0386269	transmembrane protein 98	TMEM98	chr17q11.2	26022	---	---
55328	223824_at	0.458131	0.00176479	0.0386269	chromosome 10 open reading frame 59	C10orf59	chr10q23.31	55328	609360	6118 // electron transport // inferred from electronic annotation /// 6725 // aromatic compound metabolism // inferred from electronic annotation /// 8152 // metabolism // inferred from electronic annotation
23233	225900_at	0.458131	0.00176479	0.0386269	SEC15-like 2 (S. cerevisiae)	SEC15L2	chr2p13.3-p13.2	23233	607880	6904 // vesicle docking during exocytosis // inferred from electronic annotation /// 15031 // protein transport // inferred from electronic annotation /// 6810 // transport // inferred from electronic annotation /// 6887 // exocytosis // inferred from electronic annotation
286148	226721_at	0.458131	0.00176479	0.0386269	Dpy-19-like 4 (C. elegans)	DPY19L4	chr8q22.1	286148	---	---
---	226964_at	0.458131	0.00176479	0.0386269	---	---	---	---	---	---
439921	227326_at	0.458131	0.00176479	0.0386269	matrix-remodelling associated 7	MXRA7	chr17q25.1-q25.2	439921	---	---
---	228549_at	0.458131	0.00176479	0.0386269	---	---	---	---	---	---
128387	228867_at	0.458131	0.00176479	0.0386269	TatD DNase domain containing 3	TATDN3	chr1q32.3	128387	---	---
---	229123_at	0.458131	0.00176479	0.0386269	Transcribed locus	---	---	---	---	---
158405	230166_at	0.458131	0.00176479	0.0386269	KIAA1958	KIAA1958	chr9q32	158405	---	---
57644	233949_s_at	0.458131	0.00176479	0.0386269	myosin, heavy polypeptide 7B, cardiac muscle, beta	MYH7B	chr20q11.22	57644	609928	---
56977	234317_s_at	0.458131	0.00176479	0.0386269	storkhead box 2	STOX2	chr4q35.1	56977	---	---
150763	235557_at	0.458131	0.00176479	0.0386269	hypothetical protein LOC150763	LOC150763	chr2q11.2	150763	---	8152 // metabolism // inferred from electronic annotation
9169	235579_at	0.458131	0.00176479	0.0386269	Splicing factor, arginine/serine-rich 2, interacting protein	SFRS2IP	chr12q13.11	9169	603668	245 // spliceosome assembly // inferred from direct assay /// 8380 // RNA splicing // inferred from direct assay /// 398 // nuclear mRNA splicing, via spliceosome // inferred from electronic annotation /// 6397 // mRNA processing // inferred from electronic annotation /// 6397 // mRNA processing // traceable author statement
---	236154_at	0.458131	0.00176479	0.0386269	CDNA FLJ39382 fis, clone PERIC2000473	---	---	---	---	---
3988	236156_at	0.458131	0.00176479	0.0386269	lipase A, lysosomal acid, cholesterol esterase (Wolman disease)	LIPA	chr10q23.2-q23.3	3988	278000	6487 // protein amino acid N-linked glycosylation // traceable author statement /// 6629 // lipid metabolism // inferred from electronic annotation /// 16042 // lipid catabolism // inferred from electronic annotation
---	236576_at	0.458131	0.00176479	0.0386269	Transcribed locus	---	---	---	---	---
23111	236600_at	0.458131	0.00176479	0.0386269	spastic paraplegia 20, spartin (Troyer syndrome)	SPG20	chr13q13.3	23111	275900 /// 607111	---
64399	237466_s_at	0.458131	0.00176479	0.0386269	hedgehog interacting protein	HHIP	chr4q28-q32	64399	606178	---
119392	238794_at	0.458131	0.00176479	0.0386269	chromosome 10 open reading frame 78	C10orf78	chr10q25.1	119392	---	---
151556	244509_at	0.458131	0.00176479	0.0386269	G protein-coupled receptor 155	GPR155	chr2q31.1	151556	---	7242 // intracellular signaling cascade // inferred from electronic annotation
10495	32042_at	0.458131	0.00176479	0.0386269	cytosolic ovarian carcinoma antigen 1	COVA1	chrXq25-q26.2	10495	300282	1558 // regulation of cell growth // inferred from electronic annotation /// 6118 // electron transport // inferred from direct assay /// 7624 // ultradian rhythm // inferred from direct assay /// 6118 // electron transport // inferred from electronic annotation /// 6810 // transport // inferred from electronic annotation /// 48511 // rhythmic process // inferred from electronic annotation /// 16…
64834	57163_at	0.458131	0.00176479	0.0386269	elongation of very long chain fatty acids (FEN1/Elo2, SUR4/Elo3, yeast)-like 1	ELOVL1	chr1p34.2	64834	---	6633 // fatty acid biosynthesis // inferred from electronic annotation /// 8610 // lipid biosynthesis // inferred from electronic annotation
8996	59625_at	0.458131	0.00176479	0.0386269	nucleolar protein 3 (apoptosis repressor with CARD domain)	NOL3	chr16q21-q23	8996	605235	398 // nuclear mRNA splicing, via spliceosome // inferred from electronic annotation /// 6916 // anti-apoptosis // traceable author statement /// 8380 // RNA splicing // traceable author statement /// 42981 // regulation of apoptosis // inferred from electronic annotation /// 6397 // mRNA processing // inferred from electronic annotation /// 6915 // apoptosis // inferred from electronic annotation
---	220915_s_at	0.456137	0.00185907	0.0405338	MRNA; cDNA DKFZp686I0814 (from clone DKFZp686I0814)	---	---	---	---	---
1678	205217_at	0.454128	0.0019586	0.0405338	translocase of inner mitochondrial membrane 8 homolog A (yeast)	TIMM8A	chrXq22.1	1678	300356 /// 304700 /// 311150	6457 // protein folding // inferred from electronic annotation /// 7399 // nervous system development // traceable author statement /// 7605 // sensory perception of sound // inferred from electronic annotation /// 15031 // protein transport // inferred from electronic annotation /// 45039 // protein import into mitochondrial inner membrane // inferred from electronic annotation /// 6605 // prote…
11141	220663_at	0.454128	0.0019586	0.0405338	interleukin 1 receptor accessory protein-like 1	IL1RAPL1	chrXp22.1-p21.3	11141	300143 /// 300206	7165 // signal transduction // non-traceable author statement /// 7611 // learning and/or memory // traceable author statement
---	235010_at	0.454128	0.0019586	0.0405338	Homo sapiens, clone IMAGE:3930408, mRNA	---	---	---	---	---
---	235015_at	0.454128	0.0019586	0.0405338	Full-length cDNA clone CS0DI071YF17 of Placenta Cot 25-normalized of Homo sapiens (human)	---	---	---	---	---
151194	1553743_at	0.454112	0.00195941	0.0405338	family with sequence similarity 119, member A	FAM119A	chr2q33.3	151194	---	---
285527	1554260_a_at	0.454112	0.00195941	0.0405338	furry homolog-like (Drosophila)	FRYL	chr4p12	285527	---	---
---	1561368_at	0.454112	0.00195941	0.0405338	Homo sapiens, clone IMAGE:5194369, mRNA	---	---	---	---	---
2566	1568612_at	0.454112	0.00195941	0.0405338	gamma-aminobutyric acid (GABA) A receptor, gamma 2	GABRG2	chr5q31.1-q33.1	2566	137164 /// 604233 /// 607208 /// 607681	6811 // ion transport // inferred from electronic annotation /// 6821 // chloride transport // inferred from electronic annotation /// 7214 // gamma-aminobutyric acid signaling pathway // inferred from electronic annotation /// 7214 // gamma-aminobutyric acid signaling pathway // traceable author statement /// 6810 // transport // inferred from electronic annotation /// 6810 // transport // trace…
9804	200662_s_at	0.454112	0.00195941	0.0405338	translocase of outer mitochondrial membrane 20 homolog (yeast)	TOMM20	chr1q42	9804	601848	6626 // protein targeting to mitochondrion // non-traceable author statement /// 6605 // protein targeting // inferred from electronic annotation /// 6810 // transport // inferred from electronic annotation /// 6886 // intracellular protein transport // inferred from electronic annotation /// 15031 // protein transport // inferred from electronic annotation
5230	200738_s_at	0.454112	0.00195941	0.0405338	phosphoglycerate kinase 1	PGK1	chrXq13	5230	311800	6096 // glycolysis // inferred from sequence or structural similarity /// 16310 // phosphorylation // inferred from sequence or structural similarity /// 6096 // glycolysis // inferred from electronic annotation
6772	200887_s_at	0.454112	0.00195941	0.0405338	signal transducer and activator of transcription 1, 91kDa	STAT1	chr2q32.2	6772	209950 /// 600555	74 // regulation of progression through cell cycle // traceable author statement /// 6350 // transcription // inferred from electronic annotation /// 6355 // regulation of transcription, DNA-dependent // inferred from electronic annotation /// 6366 // transcription from RNA polymerase II promoter // traceable author statement /// 6919 // caspase activation // traceable author statement /// 7242 /…
7533	201020_at	0.454112	0.00195941	0.0405338	tyrosine 3-monooxygenase/tryptophan 5-monooxygenase activation protein, eta polypeptide	YWHAH	chr22q12.3	7533	113508	6469 // negative regulation of protein kinase activity // inferred from sequence or structural similarity /// 6713 // glucocorticoid catabolism // inferred from direct assay /// 6886 // intracellular protein transport // inferred from sequence or structural similarity /// 7010 // cytoskeleton organization and biogenesis // inferred from sequence or structural similarity /// 7088 // regulation of …
---	201067_at	0.454112	0.00195941	0.0405338	---	---	---	---	---	---
262	201197_at	0.454112	0.00195941	0.0405338	adenosylmethionine decarboxylase 1	AMD1	chr6q21-q22	262	180980	6597 // spermine biosynthesis // inferred from electronic annotation /// 6597 // spermine biosynthesis // non-traceable author statement /// 8295 // spermidine biosynthesis // inferred from electronic annotation /// 8295 // spermidine biosynthesis // non-traceable author statement
4077 /// 653347	201383_s_at	0.454112	0.00195941	0.0405338	neighbor of BRCA1 gene 1 /// similar to neighbor of BRCA1 gene 1	NBR1 /// LOC653347	chr17q21.31	4077 /// 653347	166945	---
3916	201552_at	0.454112	0.00195941	0.0405338	lysosomal-associated membrane protein 1	LAMP1	chr13q34	3916	153330	---
5903	201713_s_at	0.454112	0.00195941	0.0405338	RAN binding protein 2	RANBP2	chr2q12.3	5903	601181	6457 // protein folding // inferred from electronic annotation /// 6606 // protein import into nucleus // traceable author statement /// 46907 // intracellular transport // inferred from electronic annotation /// 6810 // transport // inferred from electronic annotation
1389	201989_s_at	0.454112	0.00195941	0.0405338	cAMP responsive element binding protein-like 2	CREBL2	chr12p13	1389	603476	6350 // transcription // traceable author statement /// 6355 // regulation of transcription, DNA-dependent // inferred from electronic annotation /// 7165 // signal transduction // traceable author statement
25949	202553_s_at	0.454112	0.00195941	0.0405338	SYF2 homolog, RNA splicing factor (S. cerevisiae)	SYF2	chr1p36.11	25949	607090	---
9776	203364_s_at	0.454112	0.00195941	0.0405338	KIAA0652	KIAA0652	chr11p11.2	9776	---	---
8514	203402_at	0.454112	0.00195941	0.0405338	potassium voltage-gated channel, shaker-related subfamily, beta member 2	KCNAB2	chr1p36.3	8514	601142	6811 // ion transport // inferred from electronic annotation /// 6813 // potassium ion transport // inferred from electronic annotation /// 6810 // transport // inferred from electronic annotation
23011	203885_at	0.454112	0.00195941	0.0405338	RAB21, member RAS oncogene family	RAB21	chr12q21.1	23011	---	7264 // small GTPase mediated signal transduction // inferred from electronic annotation /// 15031 // protein transport // inferred from electronic annotation /// 6810 // transport // inferred from electronic annotation
2166	204231_s_at	0.454112	0.00195941	0.0405338	fatty acid amide hydrolase	FAAH	chr1p35-p34	2166	602935	6631 // fatty acid metabolism // traceable author statement
9891	204589_at	0.454112	0.00195941	0.0405338	NUAK family, SNF1-like kinase, 1	NUAK1	chr12q23.3	9891	608130	6468 // protein amino acid phosphorylation // inferred from electronic annotation
9771	204680_s_at	0.454112	0.00195941	0.0405338	Rap guanine nucleotide exchange factor (GEF) 5	RAPGEF5	chr7p15.3	9771	609527	6350 // transcription // inferred from electronic annotation /// 6355 // regulation of transcription, DNA-dependent // inferred from electronic annotation /// 7264 // small GTPase mediated signal transduction // inferred from electronic annotation /// 7399 // nervous system development // non-traceable author statement /// 51056 // regulation of small GTPase mediated signal transduction // inferr…
9397	205005_s_at	0.454112	0.00195941	0.0405338	N-myristoyltransferase 2	NMT2	chr10p13	9397	603801	6499 // N-terminal protein myristoylation // inferred from electronic annotation /// 9249 // protein-lipoylation // traceable author statement
6324	205508_at	0.454112	0.00195941	0.0405338	sodium channel, voltage-gated, type I, beta	SCN1B	chr19q13.1	6324	600235 /// 604233	6811 // ion transport // inferred from electronic annotation /// 6814 // sodium ion transport // traceable author statement /// 7268 // synaptic transmission // traceable author statement /// 6810 // transport // inferred from electronic annotation /// 6814 // sodium ion transport // inferred from electronic annotation
51601	205571_at	0.454112	0.00195941	0.0405338	lipoyltransferase 1	LIPT1	chr2q11.2	51601	610284	6464 // protein modification // traceable author statement /// 6629 // lipid metabolism // traceable author statement /// 6464 // protein modification // inferred from electronic annotation
9586	205931_s_at	0.454112	0.00195941	0.0405338	cAMP responsive element binding protein 5	CREB5	chr7p15.1	9586	---	6350 // transcription // inferred from electronic annotation /// 6355 // regulation of transcription, DNA-dependent // inferred from electronic annotation /// 6366 // transcription from RNA polymerase II promoter // traceable author statement /// 45893 // positive regulation of transcription, DNA-dependent // inferred from direct assay
---	206962_x_at	0.454112	0.00195941	0.0405338	---	---	---	---	---	---
2549	207112_s_at	0.454112	0.00195941	0.0405338	GRB2-associated binding protein 1	GAB1	chr4q31.21	2549	604439	7173 // epidermal growth factor receptor signaling pathway // traceable author statement /// 8283 // cell proliferation // traceable author statement /// 8286 // insulin receptor signaling pathway // traceable author statement
4664	209272_at	0.454112	0.00195941	0.0405338	NGFI-A binding protein 1 (EGR1 binding protein 1)	NAB1	chr2q32.3-q33	4664	600800	6350 // transcription // inferred from electronic annotation /// 6355 // regulation of transcription, DNA-dependent // non-traceable author statement /// 16481 // negative regulation of transcription // inferred from electronic annotation /// 6355 // regulation of transcription, DNA-dependent // inferred from electronic annotation
219	209645_s_at	0.454112	0.00195941	0.0405338	aldehyde dehydrogenase 1 family, member B1	ALDH1B1	chr9p11.1	219	100670	5975 // carbohydrate metabolism // non-traceable author statement /// 8152 // metabolism // inferred from electronic annotation /// 9231 // riboflavin biosynthesis // inferred from electronic annotation
7112	209754_s_at	0.454112	0.00195941	0.0405338	thymopoietin	TMPO	chr12q22	7112	188380	---
9478	210181_s_at	0.454112	0.00195941	0.0405338	calcium binding protein 1 (calbrain)	CABP1	chr12q24.31	9478	605563	---
9619	211113_s_at	0.454112	0.00195941	0.0405338	ATP-binding cassette, sub-family G (WHITE), member 1	ABCG1	chr21q22.3	9619	603076	6869 // lipid transport // traceable author statement /// 8203 // cholesterol metabolism // non-traceable author statement /// 9720 // detection of hormone stimulus // non-traceable author statement /// 10033 // response to organic substance // inferred from direct assay /// 42632 // cholesterol homeostasis // traceable author statement /// 6810 // transport // inferred from electronic annotation…
3843	211953_s_at	0.454112	0.00195941	0.0405338	RAN binding protein 5	RANBP5	chr13q32.2	3843	602008	59 // protein import into nucleus, docking // inferred from electronic annotation /// 6607 // NLS-bearing substrate import into nucleus // traceable author statement /// 15031 // protein transport // inferred from electronic annotation /// 6810 // transport // inferred from electronic annotation
65125	211992_at	0.454112	0.00195941	0.0405338	WNK lysine deficient protein kinase 1 /// WNK lysine deficient protein kinase 1	WNK1	chr12p13.3	65125	145260 /// 605232	6468 // protein amino acid phosphorylation // inferred from direct assay /// 6811 // ion transport // inferred from sequence or structural similarity /// 7243 // protein kinase cascade // inferred from direct assay /// 50794 // regulation of cellular process // inferred from sequence or structural similarity /// 6468 // protein amino acid phosphorylation // inferred from electronic annotation
23014	212229_s_at	0.454112	0.00195941	0.0405338	F-box protein 21	FBXO21	chr12q24.22	23014	609095	6511 // ubiquitin-dependent protein catabolism // non-traceable author statement /// 6512 // ubiquitin cycle // inferred from electronic annotation
23175	212276_at	0.454112	0.00195941	0.0405338	lipin 1	LPIN1	chr2p25.1	23175	605518	45444 // fat cell differentiation // inferred from sequence or structural similarity
11017	212440_at	0.454112	0.00195941	0.0405338	putative nucleic acid binding protein RY-1	RY1	chr2p14	11017	---	398 // nuclear mRNA splicing, via spliceosome // inferred from electronic annotation /// 6397 // mRNA processing // inferred from electronic annotation
9802	212595_s_at	0.454112	0.00195941	0.0405338	DAZ associated protein 2	DAZAP2	chr12q12	9802	607431	---
220686 /// 5297	213408_s_at	0.454112	0.00195941	0.0405338	phosphatidylinositol 4-kinase, catalytic, alpha polypeptide /// hypothetical protein LOC220686	PIK4CA /// LOC220686	chr22q11.21	220686 /// 5297	600286	6661 // phosphatidylinositol biosynthesis // traceable author statement /// 7165 // signal transduction // non-traceable author statement /// 7268 // synaptic transmission // traceable author statement
9107	214429_at	0.454112	0.00195941	0.0405338	myotubularin related protein 6	MTMR6	chr13q12	9107	603561	6470 // protein amino acid dephosphorylation // non-traceable author statement /// 46839 // phospholipid dephosphorylation // inferred from electronic annotation /// 6470 // protein amino acid dephosphorylation // inferred from electronic annotation
4684	214952_at	0.454112	0.00195941	0.0405338	neural cell adhesion molecule 1	NCAM1	chr11q23.1	4684	116930	7155 // cell adhesion // inferred from electronic annotation /// 7155 // cell adhesion // non-traceable author statement /// 7267 // cell-cell signaling // not recorded /// 7268 // synaptic transmission // not recorded /// 7399 // nervous system development // inferred from electronic annotation /// 30154 // cell differentiation // inferred from electronic annotation /// 7275 // development // in…
3708	216944_s_at	0.454112	0.00195941	0.0405338	inositol 1,4,5-triphosphate receptor, type 1	ITPR1	chr3p26-p25	3708	147265	6811 // ion transport // inferred from electronic annotation /// 6816 // calcium ion transport // non-traceable author statement /// 7165 // signal transduction // non-traceable author statement /// 6810 // transport // inferred from electronic annotation /// 6816 // calcium ion transport // inferred from electronic annotation /// 6810 // transport // traceable author statement /// 7165 // signal…
6867	217433_at	0.454112	0.00195941	0.0405338	transforming, acidic coiled-coil containing protein 1	TACC1	chr8p11	6867	605301	7049 // cell cycle // inferred from electronic annotation /// 51301 // cell division // inferred from electronic annotation
79811	217828_at	0.454112	0.00195941	0.0405338	SAFB-like, transcription modulator	SLTM	chr15q22.1	79811	---	---
26515	217981_s_at	0.454112	0.00195941	0.0405338	fracture callus 1 homolog (rat)	FXC1	chr11p15.5-p15.3	26515	607388	7160 // cell-matrix adhesion // traceable author statement /// 15031 // protein transport // inferred from electronic annotation /// 45039 // protein import into mitochondrial inner membrane // inferred from electronic annotation /// 6605 // protein targeting // inferred from electronic annotation /// 6626 // protein targeting to mitochondrion // inferred from electronic annotation /// 6810 // tr…
54407	218041_x_at	0.454112	0.00195941	0.0405338	solute carrier family 38, member 2	SLC38A2	chr12q	54407	605180	15671 // oxygen transport // inferred from electronic annotation
55156	218185_s_at	0.454112	0.00195941	0.0405338	armadillo repeat containing 1	ARMC1	chr8q13.1	55156	---	---
79953	219310_at	0.454112	0.00195941	0.0405338	chromosome 20 open reading frame 39	C20orf39	chr20p11.21	79953	---	---
11226	219956_at	0.454112	0.00195941	0.0405338	UDP-N-acetyl-alpha-D-galactosamine:polypeptide N-acetylgalactosaminyltransferase 6 (GalNAc-T6)	GALNT6	chr12q13	11226	605148	6493 // protein amino acid O-linked glycosylation // traceable author statement
54737	221771_s_at	0.454112	0.00195941	0.0405338	M-phase phosphoprotein, mpp8	HSMPP8	chr13q12.11	54737	---	6333 // chromatin assembly or disassembly // inferred from electronic annotation /// 7049 // cell cycle // non-traceable author statement
90806	221826_at	0.454112	0.00195941	0.0405338	angel homolog 2 (Drosophila)	ANGEL2	chr1q32.3	90806	---	---
79145	222701_s_at	0.454112	0.00195941	0.0405338	coiled-coil-helix-coiled-coil-helix domain containing 7	CHCHD7	chr8q12.1	79145	---	---
4716	223112_s_at	0.454112	0.00195941	0.0405338	NADH dehydrogenase (ubiquinone) 1 beta subcomplex, 10, 22kDa	NDUFB10	chr16p13.3	4716	603843	---
55929	224163_s_at	0.454112	0.00195941	0.0405338	DNA methyltransferase 1 associated protein 1	DMAP1	chr1p34	55929	605077	1558 // regulation of cell growth // inferred from electronic annotation /// 6306 // DNA methylation // traceable author statement /// 6350 // transcription // inferred from electronic annotation /// 6355 // regulation of transcription, DNA-dependent // inferred from electronic annotation /// 16481 // negative regulation of transcription // inferred from electronic annotation /// 16481 // negativ…
26224	225132_at	0.454112	0.00195941	0.0405338	F-box and leucine-rich repeat protein 3	FBXL3	chr13q22	26224	605653	16567 // protein ubiquitination // non-traceable author statement /// 6512 // ubiquitin cycle // inferred from electronic annotation
57805	225193_at	0.454112	0.00195941	0.0405338	KIAA1967	KIAA1967	chr8p22	57805	607359	6915 // apoptosis // inferred from direct assay
7975	226206_at	0.454112	0.00195941	0.0405338	v-maf musculoaponeurotic fibrosarcoma oncogene homolog K (avian)	MAFK	chr7p22.3	7975	600197	6350 // transcription // inferred from electronic annotation /// 6355 // regulation of transcription, DNA-dependent // inferred from electronic annotation
79817	226844_at	0.454112	0.00195941	0.0405338	MOB1, Mps One Binder kinase activator-like 2B (yeast)	MOBKL2B	chr9p21.2	79817	---	---
114928	228027_at	0.454112	0.00195941	0.0405338	G protein-coupled receptor associated sorting protein 2	GPRASP2	chrXq22.1	114928	---	---
89866	228150_at	0.454112	0.00195941	0.0405338	leucine zipper transcription regulator 2	LZTR2	chr1q25.2	89866	---	---
256714	228262_at	0.454112	0.00195941	0.0405338	hypothetical protein FLJ14503	RP11-393H10.2	chrXp22.12	256714	---	---
9481	230624_at	0.454112	0.00195941	0.0405338	solute carrier family 25, member 27	SLC25A27	chr6p11.2-q12	9481	---	6091 // generation of precursor metabolites and energy // traceable author statement /// 6810 // transport // inferred from electronic annotation /// 6839 // mitochondrial transport // inferred from electronic annotation
134218	230893_at	0.454112	0.00195941	0.0405338	DnaJ homology subfamily A member 5	DNAJA5	chr5p13.2	134218	---	6457 // protein folding // inferred from electronic annotation
---	231167_at	0.454112	0.00195941	0.0405338	Transcribed locus	---	---	---	---	---
9481	231787_at	0.454112	0.00195941	0.0405338	solute carrier family 25, member 27	SLC25A27	chr6p11.2-q12	9481	---	6091 // generation of precursor metabolites and energy // traceable author statement /// 6810 // transport // inferred from electronic annotation /// 6839 // mitochondrial transport // inferred from electronic annotation
57469	232003_at	0.454112	0.00195941	0.0405338	KIAA1183 protein	KIAA1183	chr19q13.32	57469	---	---
92293	232313_at	0.454112	0.00195941	0.0405338	transmembrane protein 132C	TMEM132C	chr12q24.32	92293	---	---
139341	235346_at	0.454112	0.00195941	0.0405338	FUN14 domain containing 1	FUNDC1	chrXp11.3	139341	---	---
128989	235396_at	0.454112	0.00195941	0.0405338	Chromosome 22 open reading frame 25	C22orf25	chr22q11.21	128989	---	---
55323	236565_s_at	0.454112	0.00195941	0.0405338	La ribonucleoprotein domain family, member 6	LARP6	chr15q23	55323	---	6396 // RNA processing // inferred from electronic annotation /// 6405 // RNA export from nucleus // inferred from electronic annotation
3737	239118_at	0.454112	0.00195941	0.0405338	potassium voltage-gated channel, shaker-related subfamily, member 2	KCNA2	chr1p13	3737	176262	6811 // ion transport // inferred from electronic annotation /// 6813 // potassium ion transport // inferred from electronic annotation /// 6813 // potassium ion transport // traceable author statement /// 6810 // transport // inferred from electronic annotation
51231	239190_at	0.454112	0.00195941	0.0405338	vaccinia related kinase 3	VRK3	chr19q13	51231	---	6260 // DNA replication // inferred from electronic annotation /// 6281 // DNA repair // inferred from electronic annotation /// 6310 // DNA recombination // inferred from electronic annotation /// 6468 // protein amino acid phosphorylation // inferred from electronic annotation
125061	240318_at	0.454112	0.00195941	0.0405338	Arylformamidase	AFMID	chr17q25.3	125061	---	---
4744	33767_at	0.454112	0.00195941	0.0405338	neurofilament, heavy polypeptide 200kDa	NEFH	chr22q12.2	4744	105400 /// 162230	6334 // nucleosome assembly // inferred from electronic annotation /// 7399 // nervous system development // non-traceable author statement
85449	1561394_s_at	0.452135	0.00206197	0.0425601	KIAA1755 protein	RP5-1054A22.3	chr20q11.23	85449	---	---
8930	209580_s_at	0.452119	0.00206281	0.0425601	methyl-CpG binding domain protein 4	MBD4	chr3q21-q22	8930	603574	6284 // base-excision repair // inferred from electronic annotation /// 6281 // DNA repair // inferred from electronic annotation /// 6974 // response to DNA damage stimulus // inferred from electronic annotation /// 6281 // DNA repair // traceable author statement
---	238498_at	0.452119	0.00206281	0.0425601	MRNA full length insert cDNA clone EUROIMAGE 1090207	---	---	---	---	---
10626	1567855_at	0.450125	0.00217101	0.0427479	Tripartite motif-containing 16	TRIM16	chr17p11.2	10626	609505	6350 // transcription // inferred from electronic annotation /// 6355 // regulation of transcription, DNA-dependent // inferred from electronic annotation
402560	229480_at	0.450125	0.00217101	0.0427479	hypothetical LOC402560	LOC402560	chr7q21.11	402560	---	---
4799	1553103_at	0.450109	0.0021719	0.0427479	nuclear transcription factor, X-box binding 1	NFX1	chr9p13.3	4799	603255	122 // negative regulation of transcription from RNA polymerase II promoter // traceable author statement /// 6350 // transcription // inferred from electronic annotation /// 6355 // regulation of transcription, DNA-dependent // inferred from electronic annotation /// 6366 // transcription from RNA polymerase II promoter // traceable author statement /// 6512 // ubiquitin cycle // inferred from e…
1573	205073_at	0.450109	0.0021719	0.0427479	cytochrome P450, family 2, subfamily J, polypeptide 2	CYP2J2	chr1p31.3-p31.2	1573	601258	6118 // electron transport // inferred from electronic annotation /// 6690 // icosanoid metabolism // traceable author statement /// 8016 // regulation of heart contraction // traceable author statement /// 6631 // fatty acid metabolism // traceable author statement
80321	1554489_a_at	0.450093	0.00217278	0.0427479	centrosomal protein 70kDa	CEP70	chr3q22-q23	80321	---	---
9765	1555982_at	0.450093	0.00217278	0.0427479	Zinc finger, FYVE domain containing 16	ZFYVE16	chr5p15.2-q14.3	9765	608880	6622 // protein targeting to lysosome // inferred from mutant phenotype /// 7165 // signal transduction // non-traceable author statement /// 16050 // vesicle organization and biogenesis // non-traceable author statement /// 16197 // endosome transport // inferred from mutant phenotype /// 30100 // regulation of endocytosis // traceable author statement
9946	1560609_at	0.450093	0.00217278	0.0427479	crystallin, zeta (quinone reductase)-like 1	CRYZL1	chr21q21.3	9946	603920	---
4306	1564236_at	0.450093	0.00217278	0.0427479	Nuclear receptor subfamily 3, group C, member 2	NR3C2	chr4q31.1	4306	177735 /// 600983 /// 605115	6350 // transcription // inferred from electronic annotation /// 6355 // regulation of transcription, DNA-dependent // inferred from electronic annotation /// 6883 // sodium ion homeostasis // not recorded /// 7165 // signal transduction // traceable author statement /// 7588 // excretion // not recorded
9927	201155_s_at	0.450093	0.00217278	0.0427479	mitofusin 2	MFN2	chr1p36.22	9927	601152 /// 608507 /// 609260	6626 // protein targeting to mitochondrion // inferred from direct assay /// 7006 // mitochondrial membrane organization and biogenesis // inferred from direct assay /// 7050 // cell cycle arrest // inferred from sequence or structural similarity /// 8053 // mitochondrial fusion // non-traceable author statement /// 46580 // negative regulation of Ras protein signal transduction // inferred from …
310	201366_at	0.450093	0.00217278	0.0427479	annexin A7	ANXA7	chr10q21.1-q21.2	310	186360	---
10980	201405_s_at	0.450093	0.00217278	0.0427479	COP9 constitutive photomorphogenic homolog subunit 6 (Arabidopsis)	COPS6	chr7q22.1	10980	---	---
7247	201515_s_at	0.450093	0.00217278	0.0427479	translin	TSN	chr2q21.1	7247	600575	6310 // DNA recombination // traceable author statement
6744	202506_at	0.450093	0.00217278	0.0427479	sperm specific antigen 2	SSFA2	chr2q31.3	6744	118990	---
5493	203407_at	0.450093	0.00217278	0.0427479	periplakin	PPL	chr16p13.3	5493	602871	31424 // keratinization // inferred from electronic annotation
644	203771_s_at	0.450093	0.00217278	0.0427479	biliverdin reductase A	BLVRA	chr7p14-cen	644	109750	6118 // electron transport // inferred from direct assay /// 8152 // metabolism // inferred from electronic annotation /// 42167 // heme catabolism // traceable author statement /// 6118 // electron transport // inferred from electronic annotation
29970	204030_s_at	0.450093	0.00217278	0.0427479	schwannomin interacting protein 1	SCHIP1	chr3q25.33	29970	---	---
4744	204412_s_at	0.450093	0.00217278	0.0427479	neurofilament, heavy polypeptide 200kDa	NEFH	chr22q12.2	4744	105400 /// 162230	6334 // nucleosome assembly // inferred from electronic annotation /// 7399 // nervous system development // non-traceable author statement
10966	204547_at	0.450093	0.00217278	0.0427479	RAB40B, member RAS oncogene family	RAB40B	chr17q25.3	10966	---	7264 // small GTPase mediated signal transduction // inferred from electronic annotation /// 15031 // protein transport // inferred from electronic annotation /// 7242 // intracellular signaling cascade // inferred from electronic annotation
3673	205032_at	0.450093	0.00217278	0.0427479	integrin, alpha 2 (CD49B, alpha 2 subunit of VLA-2 receptor)	ITGA2	chr5q23-q31	3673	192974	7155 // cell adhesion // traceable author statement /// 7160 // cell-matrix adhesion // traceable author statement /// 7229 // integrin-mediated signaling pathway // inferred from electronic annotation /// 7596 // blood coagulation // traceable author statement /// 9887 // organ morphogenesis // traceable author statement /// 7155 // cell adhesion // inferred from electronic annotation
1183	205148_s_at	0.450093	0.00217278	0.0427479	chloride channel 4	CLCN4	chrXp22.3	1183	302910	6811 // ion transport // inferred from electronic annotation /// 6821 // chloride transport // inferred from direct assay /// 6810 // transport // inferred from electronic annotation /// 6821 // chloride transport // inferred from electronic annotation /// 6810 // transport // traceable author statement
5365	205957_at	0.450093	0.00217278	0.0427479	plexin B3	PLXNB3	chrXq28	5365	300214	7275 // development // inferred from electronic annotation /// 6468 // protein amino acid phosphorylation // inferred from electronic annotation /// 6468 // protein amino acid phosphorylation // non-traceable author statement
5663	207782_s_at	0.450093	0.00217278	0.0427479	presenilin 1 (Alzheimer disease 3)	PSEN1	chr14q24.3	5663	104311 /// 172700 /// 600274 /// 607822	6509 // membrane protein ectodomain proteolysis // inferred from direct assay /// 6915 // apoptosis // inferred from electronic annotation /// 6916 // anti-apoptosis // traceable author statement /// 7001 // chromosome organization and biogenesis (sensu Eukaryota) // traceable author statement /// 7059 // chromosome segregation // traceable author statement /// 7155 // cell adhesion // inferred f…
8894	208726_s_at	0.450093	0.00217278	0.0427479	eukaryotic translation initiation factor 2, subunit 2 beta, 38kDa	EIF2S2	chr20pter-q12	8894	603908	6412 // protein biosynthesis // inferred from electronic annotation /// 6413 // translational initiation // inferred from electronic annotation /// 6412 // protein biosynthesis // not recorded
25900	209721_s_at	0.450093	0.00217278	0.0427479	hypothetical protein LOC25900, isoform 3	HOM-TES-103	chr12p13.3	25900	---	---
9556	210532_s_at	0.450093	0.00217278	0.0427479	chromosome 14 open reading frame 2	C14orf2	chr14q32.33	9556	604573	---
2992	211275_s_at	0.450093	0.00217278	0.0427479	glycogenin 1	GYG1	chr3q24-q25.1	2992	603942	5978 // glycogen biosynthesis // inferred from electronic annotation /// 16051 // carbohydrate biosynthesis // inferred from electronic annotation
4340	211836_s_at	0.450093	0.00217278	0.0427479	myelin oligodendrocyte glycoprotein	MOG	chr6p22.1	4340	159465	7268 // synaptic transmission // not recorded /// 7417 // central nervous system development // traceable author statement /// 6835 // dicarboxylic acid transport // inferred from electronic annotation
667	212253_x_at	0.450093	0.00217278	0.0427479	dystonin	DST	chr6p12-p11	667	113810	7010 // cytoskeleton organization and biogenesis // traceable author statement /// 7050 // cell cycle arrest // inferred from electronic annotation /// 7155 // cell adhesion // inferred from electronic annotation /// 7229 // integrin-mediated signaling pathway // non-traceable author statement /// 30036 // actin cytoskeleton organization and biogenesis // inferred from sequence or structural simi…
23325	212795_at	0.450093	0.00217278	0.0427479	KIAA1033	KIAA1033	chr12q24.11	23325	---	---
23492	212914_at	0.450093	0.00217278	0.0427479	chromobox homolog 7	CBX7	chr22q13.1	23492	608457	6333 // chromatin assembly or disassembly // inferred from electronic annotation /// 6350 // transcription // inferred from electronic annotation /// 6355 // regulation of transcription, DNA-dependent // inferred from electronic annotation /// 16568 // chromatin modification // inferred from electronic annotation
9875	212996_s_at	0.450093	0.00217278	0.0427479	chromosome 21 open reading frame 108	C21orf108	chr21q22.11	9875	608865	---
226	214687_x_at	0.450093	0.00217278	0.0427479	aldolase A, fructose-bisphosphate	ALDOA	chr16q22-q24	226	103850	6000 // fructose metabolism // traceable author statement /// 6096 // glycolysis // traceable author statement /// 6941 // striated muscle contraction // traceable author statement /// 8152 // metabolism // inferred from electronic annotation /// 6096 // glycolysis // inferred from electronic annotation
55819	217865_at	0.450093	0.00217278	0.0427479	ring finger protein 130	RNF130	chr5q35.3	55819	---	6508 // proteolysis // inferred from electronic annotation /// 6915 // apoptosis // inferred from electronic annotation /// 12501 // programmed cell death // inferred from sequence or structural similarity
51329	218216_x_at	0.450093	0.00217278	0.0427479	ADP-ribosylation-like factor 6 interacting protein 4	ARL6IP4	chr12q24.31	51329	607668	19538 // protein metabolism // inferred from electronic annotation /// 8380 // RNA splicing // traceable author statement
55662	218525_s_at	0.450093	0.00217278	0.0427479	hypoxia-inducible factor 1, alpha subunit inhibitor	HIF1AN	chr10q24	55662	606615	6350 // transcription // inferred from electronic annotation /// 6355 // regulation of transcription, DNA-dependent // inferred from electronic annotation
79178	218540_at	0.450093	0.00217278	0.0427479	thiamine triphosphatase	THTPA	chr14q11.2	79178	---	6091 // generation of precursor metabolites and energy // non-traceable author statement /// 6171 // cAMP biosynthesis // inferred from electronic annotation /// 6772 // thiamin metabolism // traceable author statement /// 16311 // dephosphorylation // inferred from direct assay /// 6772 // thiamin metabolism // inferred from electronic annotation
10313	219549_s_at	0.450093	0.00217278	0.0427479	reticulon 3	RTN3	chr11q13	10313	604249	6468 // protein amino acid phosphorylation // inferred from electronic annotation /// 7169 // transmembrane receptor protein tyrosine kinase signaling pathway // traceable author statement
57559	220803_at	0.450093	0.00217278	0.0427479	STAM binding protein-like 1	STAMBPL1	chr10q23.31	57559	---	6512 // ubiquitin cycle // inferred from electronic annotation
8555	221556_at	0.450093	0.00217278	0.0427479	CDC14 cell division cycle 14 homolog B (S. cerevisiae)	CDC14B	chr9q22.33	8555	603505	6470 // protein amino acid dephosphorylation // non-traceable author statement /// 6470 // protein amino acid dephosphorylation // inferred from electronic annotation
54434	221752_at	0.450093	0.00217278	0.0427479	Slingshot homolog 1 (Drosophila)	SSH1	chr12q24.11	54434	606778	902 // cellular morphogenesis // inferred from mutant phenotype /// 6470 // protein amino acid dephosphorylation // inferred from mutant phenotype /// 30036 // actin cytoskeleton organization and biogenesis // inferred from mutant phenotype /// 6470 // protein amino acid dephosphorylation // inferred from electronic annotation
55914	222473_s_at	0.450093	0.00217278	0.0427479	erbb2 interacting protein	ERBB2IP	chr5q12.3	55914	606944	7049 // cell cycle // inferred from sequence or structural similarity /// 7049 // cell cycle // non-traceable author statement /// 7155 // cell adhesion // inferred from sequence or structural similarity /// 7155 // cell adhesion // non-traceable author statement /// 7173 // epidermal growth factor receptor signaling pathway // inferred from sequence or structural similarity /// 7173 // epidermal…
83641	223058_at	0.450093	0.00217278	0.0427479	family with sequence similarity 107, member B	FAM107B	chr10p13	83641	---	---
56479	223891_at	0.450093	0.00217278	0.0427479	potassium voltage-gated channel, KQT-like subfamily, member 5	KCNQ5	chr6q14	56479	607357	6461 // protein complex assembly // non-traceable author statement /// 6811 // ion transport // inferred from electronic annotation /// 6813 // potassium ion transport // inferred from electronic annotation /// 7268 // synaptic transmission // traceable author statement /// 6810 // transport // inferred from electronic annotation
---	224047_at	0.450093	0.00217278	0.0427479	Clone FLB5227 PRO1367	---	---	---	---	---
6272	224818_at	0.450093	0.00217278	0.0427479	sortilin 1	SORT1	chr1p21.3-p13.1|1p21.3-p13.1	6272	602458	1503 // ossification // inferred from electronic annotation /// 6810 // transport // inferred from electronic annotation /// 6886 // intracellular protein transport // inferred from electronic annotation /// 6897 // endocytosis // inferred from electronic annotation /// 30154 // cell differentiation // inferred from electronic annotation /// 7275 // development // inferred from electronic annotat…
124637	226833_at	0.450093	0.00217278	0.0427479	cytochrome b5 domain containing 1	CYB5D1	chr17p13.1	124637	---	---
---	227052_at	0.450093	0.00217278	0.0427479	Full-length cDNA clone CS0DE011YO20 of Placenta of Homo sapiens (human)	---	---	---	---	---
79885	227679_at	0.450093	0.00217278	0.0427479	Histone deacetylase 11	HDAC11	chr3p25.1	79885	607226	6350 // transcription // inferred from electronic annotation /// 6355 // regulation of transcription, DNA-dependent // inferred from electronic annotation /// 16568 // chromatin modification // traceable author statement /// 16575 // histone deacetylation // inferred from direct assay /// 16568 // chromatin modification // inferred from electronic annotation
349236	228891_at	0.450093	0.00217278	0.0427479	chromosome 9 open reading frame 164	C9orf164	chr9q22.2	349236	---	7275 // development // inferred from electronic annotation /// 7399 // nervous system development // inferred from electronic annotation /// 30154 // cell differentiation // inferred from electronic annotation /// 6916 // anti-apoptosis // traceable author statement /// 6955 // immune response // traceable author statement /// 7155 // cell adhesion // traceable author statement
117584	228980_at	0.450093	0.00217278	0.0427479	ring finger and FYVE-like domain containing 1	RFFL	chr17q12	117584	609735	6512 // ubiquitin cycle // inferred from electronic annotation /// 6915 // apoptosis // inferred from electronic annotation
---	229114_at	0.450093	0.00217278	0.0427479	CDNA clone IMAGE:4801326	---	---	---	---	---
55245	229672_at	0.450093	0.00217278	0.0427479	Chromosome 20 open reading frame 44	C20orf44	chr20q11.22	55245	---	---
---	238890_at	0.450093	0.00217278	0.0427479	---	---	---	---	---	---
---	239437_at	0.450093	0.00217278	0.0427479	Transcribed locus	---	---	---	---	---
---	240236_at	0.450093	0.00217278	0.0427479	Transcribed locus	---	---	---	---	---
256356	241384_x_at	0.450093	0.00217278	0.0427479	hypothetical protein MGC40579	MGC40579	chr3q23	256356	---	5975 // carbohydrate metabolism // inferred from electronic annotation /// 6072 // glycerol-3-phosphate metabolism // inferred from electronic annotation
---	242826_at	0.450093	0.00217278	0.0427479	Transcribed locus	---	---	---	---	---
2145	32259_at	0.450093	0.00217278	0.0427479	enhancer of zeste homolog 1 (Drosophila)	EZH1	chr17q21.1-q21.3	2145	601674	6350 // transcription // inferred from electronic annotation /// 6355 // regulation of transcription, DNA-dependent // inferred from electronic annotation /// 9653 // morphogenesis // traceable author statement
63916	55692_at	0.450093	0.00217278	0.0427479	engulfment and cell motility 2	ELMO2	chr20q13	63916	606421	6909 // phagocytosis // inferred from electronic annotation /// 6915 // apoptosis // inferred from electronic annotation
144577	1554067_at	0.4481	0.00228604	0.0448633	hypothetical protein FLJ32549	FLJ32549	chr12q14.2	144577	---	---
2744	223080_at	0.44609	0.00240545	0.0450891	Glutaminase	GLS	chr2q32-q34	2744	138280	6543 // glutamine catabolism // non-traceable author statement /// 6541 // glutamine metabolism // inferred from electronic annotation
7439	1554443_s_at	0.446075	0.0024064	0.0450891	vitelliform macular dystrophy 2 (Best disease, bestrophin)	VMD2	chr11q13	7439	153700 /// 153870 /// 607854 /// 608161	6811 // ion transport // inferred from electronic annotation /// 7601 // visual perception // traceable author statement /// 50896 // response to stimulus // inferred from electronic annotation /// 6810 // transport // inferred from electronic annotation /// 7601 // visual perception // inferred from electronic annotation
118611	1556200_a_at	0.446075	0.0024064	0.0450891	chromosome 10 open reading frame 90	C10orf90	chr10q26.2	118611	---	---
9446	1557915_s_at	0.446075	0.0024064	0.0450891	glutathione S-transferase omega 1	GSTO1	chr10q25.1	9446	605482	8152 // metabolism // inferred from electronic annotation
---	1559776_at	0.446075	0.0024064	0.0450891	CDNA FLJ36989 fis, clone BRACE2006753	---	---	---	---	---
375056	1569057_s_at	0.446075	0.0024064	0.0450891	melanoma inhibitory activity family, member 3	MIA3	chr1q41	375056	---	6096 // glycolysis // inferred from electronic annotation
80777	201633_s_at	0.446075	0.0024064	0.0450891	cytochrome b5 type B (outer mitochondrial membrane)	CYB5B	chr16q22.1	80777	---	6118 // electron transport // inferred from electronic annotation /// 6810 // transport // inferred from electronic annotation
9665	202386_s_at	0.446075	0.0024064	0.0450891	KIAA0430	KIAA0430	chr16p13.11	9665	---	---
[truncated: 1,628 more rows]
