# Supplementary material for: Gene expression in the prefrontal cortex during adolescence: implications for the onset of schizophrenia
Source: BMC Med Genomics. 2009 May 20;2:28. doi: 10.1186/1755-8794-2-28 (PMC2694209; doi:10.1186/1755-8794-2-28)
Supplement: Additional file 3 — Functional profiling results. The data provided represent the full results of the GSEA functional profiling analysis. The data presented in Tables 1 and 2 of the main manuscript summarise these findings. As GSEA examines each gene set independently, multiple significant categories containing the same or similar genes can arise due to the nature of the GO hierarchy. Main headings indicate groups of functionally related categories. Categories listed under a lower case heading form a cluster as defined by Leading Edge analysis (ie containing overlapping gene lists). Clusters marked with * or # within a main heading show weak similarity to each other. [file 1755-8794-2-28-S3.xls]

## Sheet: positively correlated
Main headings indicate functionally similar categories. Categories listed under a lower case heading form a cluster as defined by Leading Edge analysis. Clusters marked with * or # within a main heading show weak similarity to each other.
GO ID	Name	Normalised enrichment score	gene set size	raw p value	FDR qvalue
VESICLE TRAFFICKING
Membrane fusion
GO:0006944	membrane fusion	1.80624	27	0.00194932	0.0224201
GO:0016044	membrane organization and biogenesis	1.77519	52	0.00776699	0.0257252
Vesicle transport*
GO:0016197	endosome transport	2.27087	24	0	0.00159008
GO:0045045	secretory pathway	1.99084	190	0	0.0125736
GO:0048193	Golgi vesicle transport	1.98362	103	0	0.0128776
GO:0006888	ER to Golgi vesicle-mediated transport	1.90056	70	0	0.0140073
GO:0016192	vesicle-mediated transport	1.7977	348	0	0.0226599
GO:0006887	exocytosis	1.67291	66	0.00389864	0.0413131
GO:0046903	secretion	1.58219	244	0	0.0620337
GO:0006891	intra-Golgi vesicle-mediated transport	1.51009	16	0.0554455	0.0905956
GO:0006897	endocytosis	1.4049	132	0.026616	0.149149
Docking*
GO:0006904	vesicle docking during exocytosis	1.41862	21	0.0692464	0.140775
TRANSCRIPTION/TRANSLATION
Ribosome function*
GO:0007046	ribosome biogenesis	1.66492	82	0.00190114	0.0422392
GO:0042254	ribosome biogenesis and assembly	1.597	89	0.00968992	0.05906
GO:0016072	rRNA metabolism	1.37663	71	0.0638298	0.165604
GO:0006364	rRNA processing	1.36033	69	0.0594796	0.178624
mRNA processing*
GO:0016070	RNA metabolism	1.60934	452	0	0.0558296
GO:0006396	RNA processing	1.60957	375	0	0.0563398
GO:0016071	mRNA metabolism	1.59787	230	0	0.0593251
GO:0006397	mRNA processing	1.59293	201	0.00185874	0.0600855
GO:0008380	RNA splicing	1.37734	157	0.0285714	0.165975
transcription from RNA polymerase III promoter
GO:0006383	transcription from RNA polymerase III promoter	1.51543	25	0.0486381	0.0889373
mRNA catabolism
GO:0006402	mRNA catabolism	1.76576	23	0.00582524	0.0268554
GO:0000184	mRNA catabolism, nonsense-mediated decay	1.44489	17	0.068	0.124664
translation
GO:0006413	translational initiation	1.96804	52	0.00186916	0.0123365
GO:0006446	regulation of translational initiation	1.59808	30	0.0264151	0.0598327
GO:0043037	translation	1.584	157	0.00548446	0.061961
PROTEIN TRANSPORT/TURNOVER
Protein transport/turnover
GO:0006886	intracellular protein transport	2.0154	294	0	0.0119914
GO:0006605	protein targeting	1.8389	157	0	0.018485
GO:0006612	protein targeting to membrane	1.73101	19	0.00998004	0.0321869
GO:0017038	protein import	1.58793	73	0.0075188	0.0615646
GO:0006913	nucleocytoplasmic transport	1.53553	121	0.00592885	0.0793563
GO:0000059	protein import into nucleus, docking	1.50179	17	0.0506073	0.095383
GO:0051169	nuclear transport	1.47329	114	0.0154739	0.110443
GO:0051170	nuclear import	1.45245	62	0.038961	0.121019
GO:0006606	protein import into nucleus	1.43597	61	0.0343511	0.128518
Ubiquination/proteolysis*
GO:0043632	modification-dependent macromolecule catabolism	1.89172	133	0	0.0133397
GO:0006512	ubiquitin cycle	1.89578	398	0	0.0135226
GO:0044265	cellular macromolecule catabolism	1.8866	290	0	0.0135616
GO:0006511	ubiquitin-dependent protein catabolism	1.917	133	0	0.0138272
GO:0019941	modification-dependent protein catabolism	1.89772	133	0	0.0139297
GO:0009057	macromolecule catabolism	1.9276	329	0	0.0140147
GO:0044248	cellular catabolism	1.90929	448	0	0.0141599
GO:0030163	protein catabolism	1.9114	190	0	0.0142257
GO:0043285	biopolymer catabolism	1.83888	253	0	0.0181507
GO:0044257	cellular protein catabolism	1.80993	165	0	0.0221715
GO:0051603	proteolysis during cellular protein catabolism	1.79212	164	0	0.0235189
Protein folding*
GO:0006457	protein folding	2.20703	195	0	0.00256826
Carboxylic acid metabolism#
GO:0000096	sulfur amino acid metabolism	1.51958	17	0.0597938	0.0874093
GO:0006082	organic acid metabolism	1.4976	410	0	0.0971064
GO:0019752	carboxylic acid metabolism	1.49282	408	0	0.0994123
GO:0008652	amino acid biosynthesis	1.45174	45	0.0523139	0.120545
GO:0019395	fatty acid oxidation	1.40305	25	0.0747475	0.149557
GO:0006631	fatty acid metabolism	1.33828	130	0.0522388	0.193789
GO:0006520	amino acid metabolism	1.33858	216	0.0337079	0.19469
aspartate family amino acid metabolism#
GO:0009066	aspartate family amino acid metabolism	1.85712	18	0.00389864	0.0163018
Amine metabolism
GO:0044270	nitrogen compound catabolism	1.41552	57	0.0612245	0.142366
GO:0009310	amine catabolism	1.39765	55	0.0701403	0.152429
ELECTRON TRANSPORT
Coenzyme metabolism*
GO:0051186	cofactor metabolism	2.08411	159	0	0.00686609
GO:0006732	coenzyme metabolism	1.8041	138	0.00185185	0.0224174
GO:0051188	cofactor biosynthesis	1.96822	98	0	0.0129239
GO:0009108	coenzyme biosynthesis	1.74939	85	0.00596422	0.0294798
Nucleotide metabolism*
GO:0006164	purine nucleotide biosynthesis	1.90265	71	0	0.0140652
GO:0006163	purine nucleotide metabolism	1.78502	73	0.00384615	0.0244762
GO:0009152	purine ribonucleotide biosynthesis	1.7282	67	0.0021322	0.0323401
GO:0009150	purine ribonucleotide metabolism	1.69789	69	0.00959693	0.0367597
GO:0009141	nucleoside triphosphate metabolism	1.67482	58	0.00190114	0.0417298
GO:0009260	ribonucleotide biosynthesis	1.66552	74	0.00392157	0.0425279
GO:0009205	purine ribonucleoside triphosphate metabolism	1.66035	56	0.0094697	0.0427068
GO:0009199	ribonucleoside triphosphate metabolism	1.65799	56	0.00399202	0.0428846
GO:0009144	purine nucleoside triphosphate metabolism	1.64762	56	0.00766283	0.0454979
GO:0009206	purine ribonucleoside triphosphate biosynthesis	1.6352	53	0.00968992	0.0494799
GO:0009201	ribonucleoside triphosphate biosynthesis	1.62381	53	0.00790514	0.0528021
GO:0009145	purine nucleoside triphosphate biosynthesis	1.61865	53	0.0123457	0.053632
GO:0009142	nucleoside triphosphate biosynthesis	1.576	54	0.0179283	0.0635967
GO:0009259	ribonucleotide metabolism	1.51037	78	0.0188324	0.0911895
GO:0009117	nucleotide metabolism	1.45865	178	0.00917431	0.118306
GO:0009165	nucleotide biosynthesis	1.44145	125	0.0267857	0.126237
ATP metabolism*
GO:0015986	ATP synthesis coupled proton transport	1.94661	36	0.00194175	0.0123243
GO:0015985	energy coupled proton transport, down electrochemical gradient	1.94741	36	0	0.012677
GO:0006091	generation of precursor metabolites and energy	1.99206	490	0	0.0133062
GO:0006754	ATP biosynthesis	1.95149	40	0	0.0133326
GO:0006753	nucleoside phosphate metabolism	1.92756	40	0.00196464	0.0135314
GO:0046034	ATP metabolism	1.89295	43	0	0.0135466
GO:0006752	group transfer coenzyme metabolism	1.71078	57	0.00588235	0.0355755
GO:0015992	proton transport	1.36817	64	0.052	0.172719
GO:0006818	hydrogen transport	1.3422	65	0.0815534	0.191902
Oxidative phsophorylation
GO:0006119	oxidative phosphorylation	2.68768	63	0	0
GO:0006120	mitochondrial electron transport, NADH to ubiquinone	2.63435	21	0	0
GO:0042773	ATP synthesis coupled electron transport	2.5668	25	0	0
GO:0042775	ATP synthesis coupled electron transport (sensu Eukaryota)	2.51519	24	0	0.000209345
electron transport
GO:0006118	electron transport	1.80265	289	0	0.0222576
Mitochondrial membrane
GO:0007005	mitochondrion organization and biogenesis	1.76705	19	0.00785855	0.0269969
GO:0006626	protein targeting to mitochondrion	1.40207	21	0.101562	0.149372
GLUCOSE METABOLISM
Aerobic respiration*
GO:0009060	aerobic respiration	2.13305	30	0	0.00495833
GO:0045333	cellular respiration	2.03209	32	0	0.0105856
GO:0051187	cofactor catabolism	1.98338	27	0	0.0122447
GO:0009109	coenzyme catabolism	1.88422	23	0	0.0133018
GO:0006099	tricarboxylic acid cycle	1.88092	22	0.00564972	0.0133668
GO:0046356	acetyl-CoA catabolism	1.89707	22	0.0039604	0.0136544
GO:0006084	acetyl-CoA metabolism	1.85885	26	0.00201207	0.0163568
Glucose metabolism*
GO:0006096	glycolysis	2.12707	44	0.00199203	0.00463019
GO:0006092	main pathways of carbohydrate metabolism	2.03498	93	0	0.0112537
GO:0006007	glucose catabolism	1.81696	54	0.00383877	0.0212311
GO:0046164	alcohol catabolism	1.76447	64	0.00186916	0.0267141
GO:0006006	glucose metabolism	1.73999	86	0.0019685	0.0312713
GO:0015980	energy derivation by oxidation of organic compounds	1.73649	138	0	0.0315587
GO:0046365	monosaccharide catabolism	1.70507	63	0.00566038	0.0360496
GO:0019320	hexose catabolism	1.67427	62	0.00580271	0.0413654
GO:0019318	hexose metabolism	1.68047	122	0.00188324	0.0416017
GO:0006100	tricarboxylic acid cycle intermediate metabolism	1.66101	20	0.011976	0.042944
GO:0005996	monosaccharide metabolism	1.62659	125	0.00193798	0.0522904
GO:0016052	carbohydrate catabolism	1.55346	88	0.003861	0.0723284
GO:0044275	cellular carbohydrate catabolism	1.5384	88	0.0149533	0.078552
OXIDATIVE STRESS
Oxidative stress
GO:0006979	response to oxidative stress	1.56032	44	0.0233918	0.0694429
GO:0006800	oxygen and reactive oxygen species metabolism	1.38115	63	0.0521415	0.164426
peroxisome organization and biogenesis
GO:0007031	peroxisome organization and biogenesis	1.57822	17	0.0456274	0.0631107
CELL CYCLE
Mitotic cell cycle
GO:0051329	interphase of mitotic cell cycle	1.48194	57	0.0303644	0.0767467
GO:0000082	G1/S transition of mitotic cell cycle	1.38883	20	0.0941176	0.105352
GO:0000080	G1 phase of mitotic cell cycle	1.41174	17	0.0916335	0.112156
GO:0051318	G1 phase	1.4683	20	0.0481696	0.144495
GO:0051325	interphase	1.54355	60	0.0172414	0.144495
induction of apoptosis by intracellular signals
GO:0008629	induction of apoptosis by intracellular signals	1.37765	20	0.0949612	0.166882
LIPID METABOLISM
Sphingomyelin synthesis
GO:0006665	sphingolipid metabolism	1.70998	41	0.01	0.0352194
GO:0006664	glycolipid metabolism	1.46945	21	0.0744467	0.112328
GO:0006687	glycosphingolipid metabolism	1.34864	17	0.114341	0.1872
Lipid modification
GO:0030258	lipid modification	1.73306	19	0.0119522	0.0321078
GO:0046839	phospholipid dephosphorylation	1.67973	15	0.0274841	0.0412451
phospholipid metabolism*
GO:0008654	phospholipid biosynthesis	2.0068	54	0	0.0124583
GO:0006644	phospholipid metabolism	1.97386	87	0	0.0129671
GO:0046467	membrane lipid biosynthesis	1.92197	65	0	0.0137435
GO:0006643	membrane lipid metabolism	1.90818	124	0	0.0139178
GO:0044255	cellular lipid metabolism	1.69795	427	0	0.0372499
GO:0008610	lipid biosynthesis	1.62034	195	0.00359712	0.0535259
lipoprotein metabolism*
GO:0006497	protein amino acid lipidation	1.76051	29	0.00616016	0.0269688
GO:0042158	lipoprotein biosynthesis	1.72708	29	0.00775194	0.0321007
GO:0042157	lipoprotein metabolism	1.56233	42	0.0151803	0.069093
glycerolipid metabolism*
GO:0030384	phosphoinositide metabolism	1.95106	27	0.00200803	0.0128824
GO:0006650	glycerophospholipid metabolism	1.93368	39	0.00192678	0.0136131
GO:0046489	phosphoinositide biosynthesis	1.78002	24	0.00968992	0.0252141
GO:0046474	glycerophospholipid biosynthesis	1.67616	30	0.00589391	0.0418319
GO:0006505	GPI anchor metabolism	1.39722	19	0.0942184	0.151845
GO:0006506	GPI anchor biosynthesis	1.36059	19	0.123529	0.179541
OTHERS
Iron compound metabolism
GO:0042168	heme metabolism	2.2862	15	0	0.00154872
GO:0006778	porphyrin metabolism	2.23186	17	0	0.002575
GO:0019748	secondary metabolism	1.88558	34	0	0.0135085
GO:0042440	pigment metabolism	1.88681	32	0.00196078	0.013863
GO:0046148	pigment biosynthesis	1.67276	28	0.0102881	0.040868
GO:0046483	heterocycle metabolism	1.61831	52	0.0077821	0.0531656
autophagy
GO:0006914	autophagy	1.58497	16	0.0318725	0.0621257
polysaccharide biosynthesis
GO:0000271	polysaccharide biosynthesis	1.45462	18	0.0776892	0.120201
biopolymer biosynthesis
GO:0043284	biopolymer biosynthesis	1.43745	18	0.0775681	0.128272
telomere maintenance
GO:0000723	telomere maintenance	1.43013	21	0.0833333	0.132344
respiratory gaseous exchange
GO:0007585	respiratory gaseous exchange	1.35059	17	0.125749	0.187546
regulation of Wnt receptor signaling pathway
GO:0030111	regulation of Wnt receptor signaling pathway	1.34869	15	0.109162	0.188378
vitamin metabolism
GO:0006766	vitamin metabolism	1.34708	48	0.085389	0.187718

## Sheet: negatively correlated
Main headings indicate functionally similar categories. Categories listed under a lower case heading form a cluster as defined by Leading Edge analysis.
GO ID	name	Normalised enrichment score	gene set size	raw p value	FDR q value
NEURO/SYNAPTO-GENESIS
axon guidance
GO:0007411	axon guidance	-1.64115	26	0.01875	0.155853
learning and/or memory
GO:0007611	learning and/or memory	-1.70598	15	0.0148699	0.1517
Neuron development
GO:0048699	generation of neurons	-1.6854	87	0.004329	0.131367
GO:0030182	neuron differentiation	-1.70304	82	0.00212766	0.142783
GO:0048666	neuron development	-1.68619	69	0.00217865	0.135106
GO:0031175	neurite development	-1.69774	52	0.0102459	0.138093
GO:0048667	neuron morphogenesis during differentiation	-1.74221	49	0	0.156393
GO:0048812	neurite morphogenesis	-1.74418	49	0.00858369	0.164672
GO:0007409	axonogenesis	-1.8172	47	0.00416667	0.115769
GO:0000904	cellular morphogenesis during differentiation	-1.87466	51	0	0.0771306
GO:0048468	cell development	-1.96041	105	0	0.0740636
GO:0000902	cell morphogenesis	-1.70332	246	0.00225734	0.148599
Cell development
GO:0048534	hemopoietic or lymphoid organ development	-1.56912	92	0.00829876	0.191701
GO:0030099	myeloid cell differentiation	-1.69664	36	0.0121704	0.133837
GO:0048731	system development	-1.94956	425	0	0.0585078
GO:0007399	nervous system development	-1.95554	422	0	0.0646097
GO:0050793	regulation of development	-1.59366	81	0.00808081	0.182381
GO:0001501	skeletal development	-1.71679	138	0.00392927	0.16221
GO:0007420	brain development	-1.62043	39	0.00831601	0.167029
Chemotaxis
GO:0006935	chemotaxis	-1.56426	113	0.00210084	0.194391
Cell motility
GO:0006928	cell motility	-1.65903	219	0	0.150629
GO:0051674	localization of cell	-1.64747	219	0	0.153309
GO:0040011	locomotion	-1.62734	219	0	0.167215
GO:0016477	cell migration	-1.71261	94	0.00403226	0.150894
Cell adhesion
GO:0016337	cell-cell adhesion	-1.80023	178	0	0.123247
GO:0007156	homophilic cell adhesion	-1.91072	99	0	0.0660605
GO:0043062	extracellular structure organization and biogenesis	-1.60263	37	0.0182927	0.174964
GO:0030198	extracellular matrix organization and biogenesis	-1.60426	37	0.0289256	0.1772
Cell recognition
GO:0008037	cell recognition	-1.71262	16	0.0240964	0.158439
NEUROTRANSMITTER SIGNALLING
Neuropeptide signalling pathway
GO:0007218	neuropeptide signaling pathway	-2.23551	72	0	0.00787776
Glutamate signalling pathway
GO:0007215	glutamate signaling pathway	-1.57075	18	0.0253906	0.197986
RECEPTOR SIGNALLING
Enzyme linked receptor protein signaling pathway
GO:0007169	transmembrane receptor protein tyrosine kinase signaling pathway	-2.05329	128	0	0.046781
GO:0007167	enzyme linked receptor protein signaling pathway	-2.08445	176	0	0.0458
Regulation of G-protein coupled receptor protein
GO:0008277	regulation of G-protein coupled receptor protein signaling pathway	-1.57062	25	0.0203252	0.193809
ION TRANSPORT
Cation transport
GO:0015674	di-, tri-valent inorganic cation transport	-1.69542	120	0	0.13009
GO:0006816	calcium ion transport	-1.94782	79	0	0.0517906
Regulation of heart contraction
GO:0008015	circulation	-1.66079	106	0.0021097	0.153115
GO:0008016	regulation of heart contraction	-1.73411	22	0.0120482	0.15796
PROTEIN PROCESSING
positive regulation of protein kinase activity
GO:0045860	positive regulation of protein kinase activity	-1.65696	56	0.00672646	0.148507
proteoglycan biosynthesis
GO:0030166	proteoglycan biosynthesis	-1.60465	17	0.0371901	0.181096
protein polymerization
GO:0051258	protein polymerization	-1.57329	34	0.0268041	0.198985
positive regulation of protein metabolism
GO:0051247	positive regulation of protein metabolism	-1.90869	51	0	0.0606069
OTHERS
Detection of stimulus
GO:0009582	detection of abiotic stimulus	-1.62715	30	0.00804829	0.162818
GO:0007602	phototransduction	-1.7295	18	0.0206612	0.155711
GO:0009583	detection of light stimulus	-1.6988	19	0.0134357	0.141788
GO:0009581	detection of external stimulus	-1.79905	34	0.00199203	0.116479
Regulation of cell shape
GO:0008360	regulation of cell shape	-1.98156	30	0	0.0756929
